# Supplementary material for: How self-efficacy beliefs in dealing with negative emotions are associated to negative affect and to life satisfaction across gender and age
Source: PLoS One. 2020 Nov 18;15(11):e0242326. doi: 10.1371/journal.pone.0242326 (PMC7673490; doi:10.1371/journal.pone.0242326)
Supplement: S1 Data — (XLSX) [file pone.0242326.s001.xlsx]

## Sheet: Hoja2
Edad	Ninguna	Escala
Sexo	{1, Varón}...	Nominal
EstadoCivil	{1, Soltero}...	Nominal
Hijos	{1, Si}...	Nominal
NHijos	Ninguna	Escala
Domicilio	{1, Propiedad}...	Nominal
ViveCon	{1, Solo}...	Nominal
NVivecon	Ninguna	Escala
NivelEstudios	{1, Analfabeta}...	Nominal
Nañosestudio	Ninguna	Escala
Laboral	{1, Jornada Completa}...	Nominal
Salario	{1, Hasta 300}...	Nominal
ValSalario	{1, Suficientes}...	Nominal
AE1	Ninguna	Nominal
AE2	Ninguna	Ordinal
AE3	Ninguna	Ordinal
AE4	Ninguna	Ordinal
AE5	Ninguna	Ordinal
AE6	Ninguna	Ordinal
AE7	Ninguna	Ordinal
AE8	Ninguna	Ordinal
AE9	Ninguna	Ordinal
AE10	Ninguna	Ordinal
AE11	Ninguna	Ordinal
AE12	Ninguna	Ordinal
AE13	Ninguna	Ordinal
AE14	Ninguna	Ordinal
AE15	Ninguna	Ordinal
AE16	Ninguna	Ordinal
AE17	Ninguna	Ordinal
AE18	Ninguna	Ordinal
AE19	Ninguna	Ordinal
AE20	Ninguna	Ordinal
AE21	Ninguna	Ordinal
AE22	Ninguna	Ordinal
AE23	Ninguna	Ordinal
AE24	Ninguna	Ordinal
AE25	Ninguna	Ordinal
AE26	Ninguna	Ordinal
AE27	Ninguna	Ordinal
AE28	Ninguna	Ordinal
AE29	Ninguna	Ordinal
AE30	Ninguna	Ordinal
AE31	Ninguna	Ordinal
AE32	Ninguna	Ordinal
AE33	Ninguna	Ordinal
AE34	Ninguna	Ordinal
AE35	Ninguna	Ordinal
AE36	Ninguna	Ordinal
AE37	Ninguna	Ordinal
AE38	Ninguna	Ordinal
AE39	Ninguna	Ordinal
AE40	Ninguna	Ordinal
PN1	Ninguna	Ordinal
PN2	Ninguna	Ordinal
PN3	Ninguna	Ordinal
PN4	Ninguna	Ordinal
PN5	Ninguna	Ordinal
PN6	Ninguna	Ordinal
PN7	Ninguna	Ordinal
PN8	Ninguna	Ordinal
PN9	Ninguna	Ordinal
PN10	Ninguna	Ordinal
PN11	Ninguna	Ordinal
PN12	Ninguna	Ordinal
PN13	Ninguna	Ordinal
PN14	Ninguna	Ordinal
PN15	Ninguna	Ordinal
PN16	Ninguna	Ordinal
PN17	Ninguna	Ordinal
PN18	Ninguna	Ordinal
PN19	Ninguna	Ordinal
PN20	Ninguna	Ordinal
LS1	Ninguna	Ordinal
LS2	Ninguna	Ordinal
LS3	Ninguna	Ordinal
LS4	Ninguna	Ordinal
LS5	Ninguna	Ordinal
LS6	Ninguna	Ordinal
LS7	Ninguna	Ordinal
LS8	Ninguna	Ordinal
LS9	Ninguna	Ordinal
LS10	Ninguna	Ordinal
LS11	Ninguna	Ordinal
LS12	Ninguna	Ordinal
ID_ldg	Ninguna	Escala
idcontrollo	Ninguna	Escala
DOPPIONI	Ninguna	Nominal
idcontrollo2	Ninguna	Escala
IDCONTROLLO3	Ninguna	Escala
idcontrollo4	Ninguna	Escala
gruppo_edad	Ninguna	Nominal
ZAE3	Ninguna	Escala
ZAE5	Ninguna	Escala
ZAE7	Ninguna	Escala
ZAE10	Ninguna	Escala
ZAE13	Ninguna	Escala
ZAE15	Ninguna	Escala
ZAE19	Ninguna	Escala
ZAE21	Ninguna	Escala
ZAE24	Ninguna	Escala
ZAE26	Ninguna	Escala
ZAE29	Ninguna	Escala
ZAE31	Ninguna	Escala
ZAE32	Ninguna	Escala
ZAE35	Ninguna	Escala
ZAE39	Ninguna	Escala
sef_anger	Ninguna	Escala
sef_sadness	Ninguna	Escala
sef_fear	Ninguna	Escala
sef_shame	Ninguna	Escala
sef_guilt	Ninguna	Escala
positiveaffect	Ninguna	Escala
negativeaffect	Ninguna	Escala
LIFE_SAT	Ninguna	Escala
gruppo_edad_elimina	Ninguna	Escala
forse_elimina	Ninguna	Nominal
filter_$	{0, Not Selected}...	Nominal
forse_elimina2	Ninguna	Nominal
gruppo_edadmgc	Ninguna	Nominal
gruppo_edadldg	Ninguna	Nominal
sexo_R	Ninguna	Nominal
hedonic_balance	Ninguna	Escala
sexo_RXedad	Ninguna	Escala
edad_centered	Ninguna	Escala
sef_anger_centered	Ninguna	Escala
sef_sadness_centered	Ninguna	Escala
sef_fear_centered	Ninguna	Escala
sef_shame_centered	Ninguna	Escala
sef_guilt_centered	Ninguna	Escala
sef_angerXsex	Ninguna	Escala
sef_sadnessXsex	Ninguna	Escala
sef_fearXsex	Ninguna	Escala
sef_shameXsex	Ninguna	Escala
sef_guiltXsex	Ninguna	Escala
sef_angerXedad	Ninguna	Escala
sef_sadnessXedad	Ninguna	Escala
sef_fearXedad	Ninguna	Escala
sef_shameXedad	Ninguna	Escala
sef_guiltXedad	Ninguna	Escala
sefangermediana	Ninguna	Nominal
seffearmediana	Ninguna	Nominal
sefshamemediana	Ninguna	Nominal
sefguiltmediana	Ninguna	Nominal
sef_angerXedad_grafico	Ninguna	Nominal

## Sheet: Hoja3
19.09	2	2	2	0	1	2	2	9	20	2	9	1	4	4	3	5	4	5	4	5	5	4	5	5	5	5	4	5	3	5	4	5	4	4	5	4	5	3	5	5	4	5	3	2	3	4	3	5	5
19.81	2	1	2	0	2	4	4	9	15	3	5	2	3	5	5	3	3	5	3	5	5	2	5	3	2	5	2	4	4	3	3	4	2	1	5	3	2	3	4	5	3	5	4	3	4	4	2	5	5
20.48	1	1	2	0	5	6	4	4	15	3	1	3	4	3	4	4	3	5	3	4	5	4	5	5	2	5	4	4	5	4	4	5	4	4	4	3	4	4	5	5	4	4	4	5	4	5	4	5	5
20.79	1	1	2	0	5	4	4	7	14	3	2	1	3	4	3	3	3	5	4	4	5	4	4	3	4	4	3	3	3	4	3	4	3	3	3	4	3	3	4	4	3	3	3	3	2	3	3	3	4
21.66	1	1	2	0	3	4	4	7	17	3	9	1	4	3	4	4	4	5	2	3	3	4	5	4	4	5	3	5	3	4	2	5	5	4	4	5	4	3	5	4	3	3	3	2	5	3	2	4	3
21.88	1	1	2	0	2	1	1	9	17	3	3	2	5	3	3	4	3	5	4	4	5	5	4	4	5	5	4	4	4	5	4	5	4	5	4	4	5	4	5	5	4	4	4	4	5	5	4	5	5
21.89	1	1	2	0	2	4	2	6	13	3	7	1	1	2	4	3	4	4	3	4	3	4	4	3	4	4	4	5	4	4	3	5	3	3	5	4	2	4	4	2	3	5	5	2	2	5	3	2	3
22.18	2	1	2	0	5	4	5	7	16	3	4	2	3	3	3	3	3	3	4	3	3	4	3	3	3	4	3	5	5	5	3	5	3	3	4	3	3	3	4	4	3	5	3	3	5	3	3	3	3
22.32	1	1	2	0	2	5	2	7	16	1	4	1	3	3	4	4	3	4	4	3	4	3	4	2	2	3	2	3	2	1	2	3	2	3	4	1	1	2	3	2	1	2	1	2	2	2	2	3	2
22.43	2	1	2	0	2	4	1	7	20	2	2	3	2	3	5	2	2	2	4	1	4	1	1	2	2	3	2	1	2	2	3	2	2	5	5	5	5	2	3	5	3	3	3	2	3	3	3	3	2
22.66	2	1	2	0	2	5	3	7	18	1	4	1	4	4	5	4	3	2	3	2	3	4	3	4	5	2	2	3	5	2	5	4	3	2	3	4	4	5	2	2	3	4	3	3	3	4	4	4	5
22.86	1	2	2	0	5	4	4	9	17	3	1	2	4	4	3	4	4	5	3	4	3	3	4	4	4	5	4	5	4	5	3	5	3	4	4	4	5	3	5	5	3	4	4	2	4	4	4	4	4
22.87	2	1	2	0	2	5	2	7	18	1	4	1	3	2	3	2	3	2	3	4	4	3	3	3	3	3	4	2	3	2	3	2	3	4	3	4	3	4	3	2	3	4	5	4	3	4	3	4	3
22.9	2	1	2	0	2	1	1	6	11	1	8	3	4	5	4	4	5	3	2	5	4	5	5	5	4	4	2	4	5	4	3	5	3	3	4	2	3	4	2	3	2	5	4	3	4	3	3	2	4
22.94	2	1	2	0	2	5	4	7	18	1	4	1	5	4	5	3	3	4	3	4	5	4	4	3	4	3	4	5	4	3	4	5	4	4	5	3	4	3	3	3	4	4	4	5	4	3	4	3	4
23	2	1	2	0									4	4	4	4	3	4	4	4	3	3	3	3	3	3	3	4	3	3	3	4	3	3	3	3	3	3	3	3	3	3	3	3	4	3	3	3	3
23.15	1	1	2	0	2	6	3	9	15	3	7	1	5	4	3	3	3	4	4	4	4	5	5	5	5	4	4	4	3	3	2	4	4	5	2	2	3	4	5	3	3	4	2	2	5	3	3	4	4
23.2	1	1	2	0	1	4	3	9	16	2	6	1	3	3	3	3	4	3	2	3	5	3	2	1	2	1	2	4	4	4	5	1	3	4	4	3	5	5	1	5	5	5	3	2	5	3	4	2	1
23.26	1	1	2	0	2	5	3	7	17	1	4	1	2	3	4	3	4	3	2	4	4	4	3	4	3	2	3	2	4	4	5	4	3	4	3	2	3	1	1	2	3	4	3	2	3	4	5	4	3
23.63	1	1	2	0	5	4	4	9	16	3	1	3	4	3	4	4	2	4	4	4	5	2	4	4	3	4	4	4	4	3	4	4	5	4	4	4	4	2	4	4	4	4	4	4	4	4	4	4	4
23.63	1	1	2	0	2	6	2	9	17	1	1	1	3	4	5	3	3	5	3	5	5	5	3	5	4	5	3	5	5	4	5	4	4	3	5	5	3	5	5	5	4	5	4	3	5	5	3	5	5
23.65	1	1	2	0	2	5	2	7	19	1	4	1	3	3	4	3	4	2	2	1	2	3	3	4	3	4	3	2	2	3	4	3	4	2	1	2	3	2	3	2	3	4	3	2	5	4	2	1	2
23.7	1	1	2	0	1	4	4	9	18	3	9	2	1	4	3	4	3	2	3	2	1	4	4	4	5	5	5	5	5	5	3	2	3	2	2	1	4	3	5	4	3	1	4	5	3	3	2	4	4
23.74	2	1	2	0	2	6	4	9	18	3	1	3	3	4	3	3	3	5	3	5	4	3	5	5	4	5	3	4	4	5	3	5	3	5	5	3	3	5	5	4	3	5	3	4	5	5	4	5	4
23.75	1	1	2	0	2	5	2	7	19	1	4	1	1	2	3	2	3	4	3	1	2	1	2	2	3	2	3	1	2	1	3	2	3	2	4	3	2	5	4	3	2	1	2	3	3	1	2	2	3
23.92	1	1	2	0	5	6	4	7	13	3	9	2	4	4	4	4	4	4	2	3	4	3	5	3	4	4	3	3	4	4	4	4	4	3	3	4	3	4	4	4	4	4	4	3	3	4	2	4	3
24.06	1	1	2	0	2	5	2	7	17	1	4	1	2	2	4	3	4	4	3	2	3	4	4	4	3	4	2	2	3	2	3	2	3	4	3	4	5	4	3	4	3	2	3	2	3	4	3	3	4
24.19	2	2	1	4	1	3	5	8	17	2	7	2	3	3	2	5	3	4	4	5	5	4	4	4	3	5	1	4	5	5	2	5	3	3	4	3	4	3	4	4	2	4	4	3	4	2	2	3	4
24.27	1	1	2	0	2	2	3	7	17	3	4	1	2	4	4	5	2	5	3	5	5	3	4	4	4	5	4	4	4	5	3	4	3	3	3	4	3	5	1	3	2	4	4	4	4	2	3	3	3
24.33	2	1	2	0	2	5	2	7	20	1	4	1	3	2	3	4	3	4	3	2	3	3	3	4	3	4	3	4	3	2	2	3	4	3	4	5	4	3	4	5	3	5	5	4	3	4	3	2	3
24.38	1	1	2	0	2	5	2	7	20	1	4	1	2	3	5	5	3	5	3	4	5	4	5	3	4	3	5	4	2	3	4	5	5	4	3	4	3	4	3	5	4	3	2	4	3	4	4	4	3
24.46	2	1	2	0	5	6	4	9		3	4	1	4	4	4	3	4	5	3	4	5	3	4	5	3	5	3	5	3	5	3	5	3	3	4	2	4	5	5	4	3	5	4	4	5	5	3	4	4
24.55	2	1	2	0	5	4	5	8	18	2	4	2	3	4	3	4	3	4	4	4	4	4	5	5	4	4	3	5	5	5	4	5	4	4	5	4	5	4	4	4	4	5	4	3	5	4	4	3	4
24.73	1	1	2	0	1	4	4	9	15	1	5	1	4	3	4	1	3	4	4	2	4	3	5	4	3	5	2	4	5	5	2	4	3	3	4	3	3	3	4	4	3	4	3	2	4	4	1	4	3
24.75	2	1	2	0	1	4	4	7	12	3	4	1	4	4	3	3	3	3	3	4	4	3	3	3	3	4	4	3	3	4	3	4	4	3	3	2	3	3	4	4	3	3	3	2	4	3	4	3	3
24.75	1	1	2	0	2	6	4	9	15	3	5	1	3	5	4	4	4	4	3	5	5	4	2	3	4	3	5	3	5	4	4	2	4	5	3	2	4	5	5	2	4	3	2	4	4	4	4	4	3
24.9	2	1	2	0	1	4	3	9	20	1	8	1	3	4	4	4	3	5	3	5	3	2	4	3	4	4	4	4	5	5	3	4	4	4	5	4	4	3	4	3	2	5	2	3	3	3	3	3	3
25.02	2	4	2	0	2	1	4	7	17	1	9	1	3	2	3	3	4	3	2	2	3	4	1	3	2	5	5	2	5	2	1	4	1	5	1	4	5	2	2	3	3	1	4	2	4	4	3	2	4
25.04	1	1	2	0	1	1	1	9	17	1	5	3	4	4	4	3	2	5	5	4	4	4	5	3	4	5	3	4	5	5	2	3	3	3	4	2	4	3	4	4	3	4	3	2	5	5	2	4	4
25.04	1	1	2	0	2	6	3	9	17	3	7	1	2	2	2	4	4	4	4	3	3	3	4	2	2	4	4	4	3	3	5	3	4	4	4	2	4	4	3	4	5	5	3	3	5	4	4	4	4
25.12	2	1	2	0	5	4	4	9		3	7	3	3	3	4	4	4	2	2	4	2	3	4	2	5	2	2	4	3	4	4	4	4	2	3	4		2	2	2	2	4	2	2	4	2	2	2	2
25.15	2	1	2	0	2	1	1	8	16	1	4	2	3	4	4	4	2	2	5	5	4	4	3	4	4	4	2	3	4	4	4	3	3	3	3	3	4	1	3	3	3	4	3	4	4	4	3	4	5
25.17	2	1	2	0	5	4	5	9	5	3	1	3	2	5	4	5	2	2	4	3	4	3	5	3	2	5	2	5	4	4	3	5	3	4	5	4	3	3	5	1	1	4	2	1	4	2	1	1	2
25.18	1	1	2	0	2	2	2	9	16	3	7	1	5	4	4	3	3	5	3	2	2	2	4	3	2	3	5	4	3	5	2	3	3	3	4	4	4	3	3	3	5	5	2	5	2	4	5	4	5
25.18	1	2	2	0	1	1	4	9	19	1	5	1	5	3	1	3	5	2	3	4	4	4	4	1	5	1	5	2	3	3	3	5	4	3	1	2	5	1	1	2	2	4	2	4	4	2	3	2	3
25.23	1	1	2	0	1	4	5	9	20	3	9	1	5	4	3	5	4	5	4	3	2	3	4	4	4	5	4	4	3	5	4	1	3	3	3	3	3	5	5	3	3	2	3	2	2	3	5	4	3
25.23	2	1	2	0	5	4	4	5	3	3	1	3	4	5	3	5	2	3	4	4	3	3	5	3	3	5	2	5	4	3	4	2	3	4	4	3	4	3	4	4	3	4	4	3	4	3	3	2	4
25.26	1	1	2	0	1	2	2	9	19	2	4	1	4	4	2	4	3	4	4	4	4	4	3	4	4	4	3	4	3	4	4	4	4	4	3	4	4	4	4	4	4	3	4	3	3	4	4	4	4
25.32	1	1	2	0	3	4	5	4	18	2	4	1	4	2	3	4	4	4	3	2	1	2	2	4	2	4	4	2	4	1	4	2	4	2	2	4	2	4	1	4	3	1	2	2	2	4	4	1	4
25.33	1	1	2	0	2	2	2	5	15	1	5	1	3	4	3	3	3	4	4	4	4	3	3	3	4	4	4	4	4	4	3	4	3	4	4	3	4	4	4	4	4	4	3	4	4	3	4	4	4
25.41	1	3	1	2	1	2	1	7	17	2	9	1	2	1	3	5	2	2	4	3	3	2	2	3	3	4	3	3	4	5	4	4	5	4	2	3	2	4	3	3	4	3	5	2	3	4	3	4	5
25.46	1	1	2	0	3	4	4	9	17	3	4	1	3	4	4	2	3	4	4	4	4	2	4	2	2	3	2	2	4	4	3	4	3	3	4	3	4	3	3	3	2	4	3	3	2	4	2	4	2
25.55	2	1	2	0	2	6	3	9	13	2	5	2	4	3	3	5	4	5	4	4	5	4	5	4	3	5	4	4	4	5	5	4	4	4	4	3	4	5	5	4	3	5	4	2	4	4	3	4	3
25.58	2	1	2	0	5	4	1	8	12	2	4	3	3	4	3	4	4	4	3	4	5	2	4	3	3	5	3	5	3	5	3	5	3	4	4	3	5	3	5	4	3	5	3	4	5	3	2	2	2
25.62	1	1	2	0	5	4	4	9	22	2	1	2	4	4	4	3	3	5	3	4	3	3	4	3	3	5	4	4	4	4	3	5	4	4	4	3	4	4	5	5	4	4	3	4	4	5	3	5	5
25.73	1	1	2	0	5	4	3	5	15	1			5	4	3	5	3	3	3	4	3	2	4	5	4	4	3	5	5	5	2	4	3	4	5	3	3	3	2	2	2	5	3	3	5	3	3	3	3
25.77	1	1	2	0	1	4	3	5	16	1	9	1	3	4	3	3	4	4	3	4	4	3	5	4	3	5	4	4	4	5	2	4	3	3	4	3	3	3	5	4	3	4	2	3	4	4	4	4	4
25.89	1	1	2	0	2	1	1	4	13	1	5	1	3	3	3	4	3	3	3	4	3	3	3	4	3	4	4	3	4	3	3	4	4	4	4	4	3	4	4	3	3	3	4	4	3	4	4	4	4
25.93	2	1	2	0	1	4	50	9	19	1	9	1	4	5	3	5	2	3	4	4	3	2	4	3	3	4	3	5	4	3	4	2	3	5	4	3	3	3	4	3	3	4	3	3	4	3	3	2	1
25.94	1	2	1	1	2	3	3	8	25	2	8	2	1	5	3	2	4	4	2	5	3	5	5	2	2	3	5	5	4	2	5	4	2	2	3	5	2	2	1	3	2	3	4	4	5	2	4	3	2
28.02	2	1	2	0	5	4	3	9	18	1	5	1	4	3	3	3	3	4	4	4	4	5	3	3	3	3	5	5	5	3	3	5	3	3	3	3	3	3	4	4	3	4	3	3	4	4	3	4	4
28.1	2	1	2	0	2	1	1	9	17	1	9	1	3	5	3	5	3	4	5	3	3	4	5	3	3	5	2	4	5	5	3	3	4	2	5	3	2	4	4	3	3	5	3	3	4	3	1	4	3
28.12	2	1	2	0	5	4	4	9	18	2	4	2	3	3	3	4	3	2	3	3	4	2	2	4	3	3	3	4	2	4	2	3	2	3	5	3	3	3	3	3	3	5	1	2	3	2	2	2	2
28.33	2	1	2	0	2	4	5	7	25	2	9	1	2	4	3	1	5	5	3	5	1	1	3	4	5	4	3	5	3	4	3	4	4	3	2	3	5	4	4	3	2	3	4	3	4	3	3	4	1
28.44	2	1	2	0	2	1	1	9	20	1	6	2	4	3	5	2	3	4	3	4	5	2	5	1	3	3	4	3	2	4	3	2	1	3	3	4	4	4	3	5	5	2	4	2	3	3	2	3	5
28.49	1	1	2	0	1	1	1	5	16	1	6	1	2	3	3	3	2	3	4	3	3	3	3	3	2	3	3	2	4	3	4	3	4	3	3	4	4	3	3	3	2	3	2	2	2	3	3	3	3
28.53	2	2	2	0	5	2	2	9	20	1	8	1	2	4	2	4	3	5	4	4	4	3	4	4	1	4	1	3	3	4	4	5	3	4	4	3	2	4	4	4	3	4	4	4	3	4	3	3	3
28.6	1	1	2	0	5	6	4	9	22	3			3	4	2	3	5	4	3	4	5	4	4	5	4	4	3	4	4	3	3	4	3	2	4	3	3	4	5	5	4	4	4	5	4	5	3	4	5
28.82	2	2	1	1	1	3	3	9	20	1	4	1	3	3	3	3	3	4	3	3	3	4	4	4	3	4	3	3	3	3	3	4	4	3	3	4	3	3	3	4	3	3	3	2	4	2	2	3	2
28.91	2	1	2	0	5	6	4	9	22	3	5	2	4	4	3	5	4	5	3	4	5	4	5	5	4	5	2	5	5	5	4	5	4	4	4	3	4	5	5	4	4	5	4	4	5	4	4	4	4
28.91	2	1	2	0	5	6	4	9	21	3	5	3	4	4	3	4	3	4	3	4	5	4	4	4	3	5	3	5	5	5	4	5	4	4	4	4	4	4	5	4	4	4	4	4	5	4	3	3	4
28.92	1	1	2	0	2	6	3	9	24	1	7	2	3	4	2	5	4	3	3	4	5	3	4	1	3	3	4	2	3	5	4	4	3	2	4	4	1	4	2	4	3	3	3	4	2	3	4	3	4
29.17	1	1	2	0	2	2	3	7	14	1	4	2	4	4	4	2	4	4	2	4	2	4	4	5	3	4	3	5	4	4	2	4	4	5	4	3	4	3	5	2	1	4	3	2	3	3	2	2	4
29.17	2	1	2	0	1	2	2	7	17	2	5	2	2	5	4	3	2	4	3	3	3	4	4	2	2	2	1	3	4	5	2	3	4	5	2	3	4	2	3	4	1	4	3	3	3	3	3	2	2
29.19	2	1	2	0	5	6	3	9	22	1	8	2	3	4	3	4	3	4	3	4	4	4	4	3	4	4	4	4	4	4	4	5	4	3	3	4	4	3	4	2	4	4	4	3	4	4	3	4	3
29.21	2	1	2	0	2	2	2	7	15	1	7	1	3	4	2	5	3	1	4	4	5	3	3	4	4	3	2	4	3	4	2	4	1	2	3	2	2	3	2	2	2	5	3	3	2	3	3	2	3
29.25	2	1	2	0	2	1	1	9	15	1	5	3	5	4	4	1	1	4	5	4	4	3	5	4	3	4	3	5	5	4	4	5	4	2	5	4	4	3	3	3	3	3	4	1	4	3	2	5	4
29.36	2	1	2	0	5	4	4	9	18	1	9	1	4	4	3	3	3	4	4	4	4	3	4	4	4	4	2	5	4	5	3	4	3	4	4	3	4	3	4	4	3	4	4	4	5	4	3	4	4
29.44	2	2	2	0	2	2	2	9	5	1	9	1	2	4	3	2	2	4	4	4	3	3	4	4	3	5	4	5	3	4	3	4	3	2	4	3	3	3	4	4	3	4	4	2	5	3	3	3	2
29.46	2	1	2	0	1	4	3	8	20	2	2	3	4	4	3	4	3	5	3	4	3	3	4	3	3	4	3	4	4	4	3	4	3	4	4	3	3	4	5	5	4	4	4	3	4	4	3	5	4
29.58	2	1	2	0	2	1	3	9	19	1	7	1	1	5	1	1	5	1	3	4	1	2	4	3	3	3	3	2	2	4	2	3	5	3	2	2	1	2	4	4	3	1	3	3	2	2	1	5	4
29.63	2	1	1	1	2	3	3	3	8	1	5	1	5	5	4	3	3	5	3	4	5	2	5	5	3	5	5	4	5	5	3	5	3	5	4	3	5	5	4	5	4	5	4	4	5	4	4	2	3
29.65	1	1	1	2	1	3	4	8	17	1	4	3	1	5	4	5	3	5	4	4	4	3	5	3	3	3	3	4	4	4	2	5	3	2	4	4	3	5	5	5	5	4	5	5	4	4	3	5	5
29.67	1	1	2	0	2	4	5	9	19	2	4	1	4	4	4	3	4	5	3	4	4	4	3	3	4	4	3	4	3	5	3	4	3	3	4	4	3	4	4	4	3	4	3	3	5	4	3	4	4
29.68	1	2	1	2	1	3	4	9	23	1	9	1	3	3	4	4	3	4	4	4	4	2	5	3	3	4	3	3	4	3	3	3	3	3	4	3	3	2	4	4	2	4	2	2	2	2	2	2	2
29.7	2	1	2	0	1	2	2	9	20	1	8	1	4	4	3	3	4	4	4	4	5	5	5	5	5	3	5	4	5	3	5	4	3	4	4	4	3	4	3	4	4	3	3	3	5	4	5	4	4
29.74	1	1	2	0	2	1	1	9	18	1	8	1	5	4	5	4	2	4	4	3	5	4	5	3	3	4	4	5	5	5	3	4	4	2	5	3	3	4	3	3	3	3	2	3	3	4	2	3	3
29.84	2	1	2	0	3	4	4	9	21	2	7	1	4	4	3	2	4	5	3	4	5	3	2	4	3	4	3	3	3	3	2	4	3	3	4	4	3	3	4	4	2	3	2	2	3	2	2	2	2
29.86	1	2	2	0	2	1	1	9	15	1	9	1	4	5	1	4	3	5	5	3	4	4	5	3	2	4	1	4	5	5	4	4	4	3	4	4	3	4	3	4	2	4	3	3	4	4	2	4	2
30.03	2	2	1	1	2	2	2	9	16	1	9	1	4	4	3	4	3	4	5	4	4	4	5	4	3	5	2	4	5	5	3	3	3	4	3	4	4	4	4	3	4	3	4	3	5	5	2	3	4
30.08	2	1	2	0	2	1	1	5	18	1	4	2	4	5	3	4	4	5	3	4	5	4	5	5	3	5	2	5	4	5	4	5	3	4	5	4	4	5	5	5	4	4	4	4	5	5	4	4	4
30.14	2	1	2	0	2	4	3	9	21	1	3	2	2	3	4	3	3	3	4	5	5	3	5	5	4	4	2	5	5	5	2	4	2	5	3	3	2	4	5	4	2	4	2	3	5	5	2	2	2
30.15	1	3	2	0	2	1	1	7	14	1	5	2	4	4	4	2	2	2	5	5	5	5	5	4	3	3	3	5	4	2	2	3	2	4	3	3	3	4	5	3	3	3	5	3	3	4	4	3	2
30.27	1	1	1	1	1	3	3	9	21	2	4	1	5	4	4	4	3	4	3	4	5	4	5	4	4	5	5	4	3	4	5	4	4	4	3	3	4	4	4	4	4	3	4	4	4	4	4	3	3
30.35	1	1	2	0	2	4	4	9	17	1	9	1	3	5	5	4	4	3	2	4	4	4	3	4	4	4	3	5	4	4	5	4	3	4	3	2	2	4	4	4	3	3	3	3	3	3	4	3	3
30.38	1	1	2	0	5	4	3	5	15	1	7	1	4	3	4	3	3	4	3	4	4	2	4	3	2	4	3	3	3	4	2	4	3	3	3	4	4	2	4	4	2	3	1	2	3	4	3	4	4
30.42	2	1	2	0	3	4	4	9	21	1	4	1	1	5	3	5	4	5	4	5	5	2	5	5	4	5	5	5	3	5	3	5	2	5	5	3	4	4	5	5	2	5	3	2	5	5	1	5	5
30.46	2	1	2	0	1	4	2	5	20	2	2	3	5	2	3	5	5	4	2	2	4	5	3	2	3	2	3	4	2	3	3	3	2	2	2	5	5	5	3	4	5	5	2	2	2	2	2	5	2
30.53	1	1	2	0	2	4	4	9	17	1	9	1	3	5	5	4	4	3	2	4	4	4	3	4	4	4	3	5	4	4	5	4	3	4	3	2	2	4	4	4	3	3	3	3	3	3	4	3	3
30.55	2	1	2	0	1	4	3	9	18	1	4	2	5	5	4	5	4	2	3	5	4	4	5	5	4	4	3	5	4	5	3	5	4	4	4	3	4	3	3	3	3	5	2	1	5	3	1	2	2
30.55	2	1	2	0	5	6	3	9	18	1	4	2	5	5	4	5	4	2	3	5	4	4	5	5	4	4	3	5	5	5	3	5	4	5	5	3	4	3	3	3	3	5	2	1	5	3	1	2	2
30.56	2	1	2	0	1	2	2	5	16	2	4	2	3	4	4	2	2	3	4	4	4	3	4	5	2	3	2	5	4	4	3	4	3	2	4	3	2	4	3	3	4	4	3	3	5	3	2	2	3
30.62	1	1	2	0	1	2	3	5	15	1	4	1	2	5	3	4	3	5	4	3	5	2	4	4	4	3	3	4	4	5	2	3	3	3	4	3	2	5	1	3	2	3	4	3	5	2	2	3	2
30.71	1	2	2	0	2	2	2	3	8	1	9	1	3	5	4	5	3	4	3	4	3	3	3	4	3	3	3	2	4	4	5	3	4	5	3	3	3	4	3	3	3	4	3	2	3	3	2	2	3
30.75	1	1	2	0	3	4	6	8	17	1	4	2	4	4	3	4	3	5	3	4	5	4	5	4	4	5	3	4	4	5	4	4	4	3	4	4	4	4	5	4	4	4	4	3	5	4	2	4	3
30.95	2	1	2	0	3	4	3	9	18	2	4	1	3	4	4	3	4	4	3	4	5	3	5	2	3	4	3	2	4	4	3	5	4	4	4	4	2	1	3	4	1	4	1	2	2	3	2	3	3
30.97	1	1	2	0	3	4	4	9	20	3	9	1	2	5	4	2	2	5	5	5	5	2	5	5	4	5	4	4	3	5	5	5	5	2	5	5	2	5	5	5	5	4	5	4	3	4	4	5	5
31	2	2	2	0	2	2	4	9	19	3	2	3	5	1	4	3	2	1	3	1	2	2	1	2	2	3	1	4	4	3	1	2	1	2	2	3	4	2	2	5	5	4	4	1	1	5	3	3	3
31.07	1	1	2	0	5	4	4	7	13	1	4	1	5	3	3	5	3	5	3	5	2	2	4	3	3	2	4	3	3	4	4	3	4	3	4	3	3	3	2	3	3	4	2	3	4	2	3	2	2
31.1	1	1	1	1	5	4	4	9	16	1	8	1	1	3	3	3	3	3	5	1	4	4	4	2	4	3	5	2	3	3	3	3	3	3	3	1	1	4	5	5	3	2	4	2	3	3	2	3	4
31.21	2	2	2	0	1	2	2	9	15	1	8	1	5	4	4	4	3	4	4	3	4	5	5	4	2	5	2	5	5	4	4	4	3	3	4	4	3	3	5	4	2	4	2	3	5	4	2	3	3
31.21	1	1	2	0	2	1		7	17	2	6	3	3	3	4	4	2	3	4	4	3	3	4	3	3	4	3	3	4	4	4	4	4	4	4	4	4	4	4	3	5	4	4	4	4	4	4	3	3
31.21	2	1	2	0	2	1		7	17	2	4	3	3	3	4	4	2	3	4	4	3	3	4	3	3	4	3	3	4	4	4	4	4	4	4	4	4	4	4	3	5	4	4	4	4	4	4	3	3
31.22	1	1	2	0	2	2	2	7	12	1	6	2	3	4	5	5	4	4	2	4	2	4	2	2	3	3	5	5	4	4	3	3	2	3	2	5	4	4	4	3	2	3	3	2	4	5	3	3	2
31.23	1	1	2	0	5	4	5	3	12	3	2	3	4	5	3	3	2	5	4	5	4	4	5	5	5	4	3	5	4	5	4	4	5	5	4	5	4	3	4	4	5	5	5	5	5	3	3	4	3
31.26	1	1	2	0	2	2	2	7	12	1	6	2	3	4	5	5	4	4	2	4	2	4	2	2	3	3	5	5	4	4	3	3	2	3	2	5	4	4	4	3	2	3	3	2	4	5	3	3	2
31.33	1	1	2	0	5	1	1	9	6	1	7	1	4	4	3	5	4	5	4	2	4	2	4	4	4	5	4	4	4	5	3	3	4	4	4	3	3	5	3	3	2	3	4	3	5	2	2	3	2
31.42	2	1	2	0	2	1	1	5	13	1	5	2	4	5	3	4	3	4	3	3	4	4	4	4	3	3	3	5	4	4	3	4	1	4	3	3	3	3	4	3	3	4	4	2	5	3	2	4	3
31.47	1	1	2	0	2	6	3	9	17	1	7	1	4	4	3	4	3	5	3	3	5	2	4	5	3	5	4	5	3	3	4	4	4	4	3	4	4	3	4	5	3	4	3	2	5	4	3	3	3
31.51	2	1	2	0	2	1		7	17	2	4	3	3	3	4	4	2	3	4	4	3	3	4	3	3	4	3	3	4	3	4	3	4	3	3	4	4	3	4	3	5	4	4	4	4	3	4	3	3
31.54	1	1	2	0	2	4	4	9	19	1	9	1	3	5	4	3	3	4	4	3	5	3	4	2	5	5	2	4	4	4	4	4	1	3	2	3	2	4	3	3	2	2	3	5	2	3	3	2	2
31.65	1	1	2	0	5	6	3	9	22	2	4	1	4	3	3	4	4	4	3	3	2	3	4	3	4	4	3	3	3	4	3	4	3	4	3	3	4	3	3	3	2	3	2	3	3	3	3	3	3
31.65	2	1	2	0	2	2	2	9	17	1	9	1	4	5	3	4	4	4	4	5	3	4	5	3	4	5	2	4	4	5	3	4	3	3	4	2	3	4	4	4	3	4	4	2	5	3	1	4	2
31.71	1	1	2	0	3	1	1	9	17	1	4	3	4	4	4	4	3	4	3	4	3	4	4	3	3	5	4	4	4	4	4	4	4	4	4	4	4	3	4	4	3	4	4	3	4	4	4	4	3
31.74	1	2	2	0	1	2	2	9	22	2	9	1	3	3	3	4	2	3	5	5	4	4	5	3	3	4	3	3	5	4	4	5	5	4	4	4	5	5	4	3	5	4	5	4	4	4	4	4	4
31.8	2	2	2	0	2	2	2	9	25	1	9	1	5	5	4	3	2	4	5	5	5	4	4	5	5	4	3	5	4	5	2	5	1	4	5	2	5	4	5	3	5	5	4	4	5	4	3	4	3
31.8	2	1	2	0	2	1	1	9	17	1	4	2	4	4	3	4	3	3	3	5	4	4	3	4	5	3	2	4	4	3	2	3	4	4	5	3	4	4	4	4	4	4	4	3	4	5	3	3	4
31.82	1	1	2	0	2	6	7	9	24	1	6	1	2	3	4	4	4	4	3	3	3	3	5	2	4	4	3	3	3	5	4	4	2	2	4	3	2	4	4	4	2	3	2	2	2	4	2	4	4
32.02	2	4	2	0	3	1	1	9	20	3	7	1	4	4	3	4	4	5	3	5	5	4	5	5	2	3	3	2	5	5	5	4	2	3	4	3	3	4	3	3	2	4	3	3	2	3	2	2	3
32.02	1	1	2	0	1	1	1	9	18	1	8	1	3	3	3	4	4	4	4	3	4	3	4	3	3	4	4	4	3	3	4	3	4	4	4	4	4	3	3	4	3	3	3	3	4	4	3	4	3
32.03	2	2	2	0	1	2	2	9	19	1	9	1	4	4	4	4	3	5	4	5	5	4	5	5	4	5	2	5	4	5	3	5	3	5	5	3	5	4	5	5	5	5	5	3	5	5	3	5	5
32.04	1	1	2	0	5	6	2	8	12	1	5	3	3	5	3	3	2	5	4	5	5	3	5	5	3	5	3	5	5	5	3	5	4	3	5	5	3	5	5	5	5	5	4	4	5	5	3	5	3
32.1	1	1	2	0	1	2	2	5	13	1	6	2	5	3	3	3	5	5	3	3	3	3	4	3	3	4	4	4	4	5	3	4	3	4	4	4	4	3	4	4	3	4	3	3	5	2	3	3	3
32.18	1	1	2	0	2	1	1	9	21	1	5	2	5	4	3	4	4	4	2	3	5	4	4	5	4	5	4	4	4	4	5	5	3	4	4	5	4	5	4	5	5	4	3	4	2	4	4	3	4
32.18	1	1	2	0	2	6	2	9	25	2	7	2	4	5	2	3	3	5	5	4	5	5	3	2	4	5	2	2	2	5	3	5	4	2	2	4	2	5	4	4	5	3	4	3	2	4	2	4	4
32.19	1	2	1	2	1	3	4	9	20	1	7	1	3	5	4	5	2	4	3	4	3	4	3	4	4	3	3	4	4	3	4	3	4	4	4	3	3	3	3	2	4	2	4	3	3	3	3	3	2
32.21	1	1	2	0	2	1		9	22	1	9	1	4	4	3	4	4	4	3	4	4	3	4	5	4	4	3	3	5	5	4	5	4	4	4	3	3	4	5	3	3	4	3	4	5	4	2	3	4
32.31	1	4	2	0	5	1	1	9	20	1	8	1	2	3	3	2	2	4	4	4	3	2	3	3	2	5	3	3	4	3	3	3	4	2	4	4	3	3	4	4	2	4	2	2	2	5	3	5	4
32.31	1	1	2	0	1	4	3	7	14	1	5	3	5	4	2	5	5	5	4	5	1	5	4	5	4	4	4	5	5	4	4	5	5	5	5	4	4	3	4	4	3	5	4	3	5	4	4	3	4
32.34	2	4	1	2	2	3	4	9	18	1	8	1	4	3	3	4	4	4	3	4	4	4	4	5	4	4	4	5	4	4	4	4	3	4	4	4	4	4	4	4	4	4	4	3	5	3	3	3	3
32.37	2	2	2	0	1	1	1	9	16	3	1	3	3	4	3	4	4	2	4	4	2	3	5	5	3	5	3	3	5	5	1	4	2	5	3	3	4	3	3	4	2	3	2	4	3	2	4	5	2
32.38	2	2	1	1	1	2	3	7	20	1	9	1	4	1	4	2	1	3	4	3	3	5	5	4	2	3	4	5	5	2	3	1	4	4	2	4	3	1	1	3	5	3	2	5	2	4	1	1	5
32.41	1	1	2	0	2	2	4	8	20	3	1	3	4	3	2	4	4	4	3	5	5	4	4	4	3	4	3	3	4	4	3	4	4	4	4	4	3	4	4	3	3	4	4	3	3	4	4	4	4
32.42	2	3	2	0	1	1	1	9	18	3	5	2	3	2	3	4	2	4	4	3	4	3	3	4	3	4	4	3	4	4	3	3	3	3	3	3	3	3	4	5	4	4	3	3	3	4	3	4	5
32.43	1	1	2	0	1	1	1	9	20	1	7	1	3	4	2	3	3	4	4	3	3	4	4	3	4	4	4	4	3	5	4	4	3	3	4	4	3	3	4	4	3	4	3	3	4	4	3	3	4
32.49	1	1	2	0	2	2	2	8	18	1	9	1	2	5	5	2	3	4	2	2	3	4	3	3	3	3	4	3	3	4	3	3	3	2	5	4	2	4	4	4	4	3	4	3	4	4	4	4	4
32.51	2	1	2	0	2	4	4	4	17	2	8	1	3	4	3	4	4	5	4	4	5	4	2	4	5	3	3	3	2	4	2	4	4	4	4	4	5	4	3	3	3	4	3	4	4	3	3	3	4
32.54	2	3	2	0	1	2	1	9	20	1	9	1	2	5	4	3	3	1	4	2	1	2	3	4	5	3	2	2	1	4	2	2	2	3	3	2	2	3	2	5	2	1	3	3	2	3	3	2	3
32.6	2	1	2	0	2	6	3	9	8	1	6	1	2	3	4	4	3	5	4	4	5	3	4	4	3	5	4	5	4	4	3	4	2	3	4	3	3	3	4	5	3	4	3	3	5	5	3	5	5
32.6	2	1	2	0	2	2	2	5	15	1	7	2	3	4	3	3	4	5	4	5	4	4	3	5	4	5	3	5	4	5	3	5	4	3	5	4	3	3	5	4	4	5	4	2	5	4	2	4	4
32.63	1	1	2	0	2	4	5	7	12	2	9	1	1	2	4	3	4	4	3	4	3	4	4	3	4	4	4	5	4	4	3	5	3	3	5	4	2	4	4	2	1	5	3	2	2	3	3	2	3
32.64	1	1	2	0	5	2	2	9	27	1	7	3	3	4	2	3	5	4	3	4	4	3	5	4	3	5	4	3	4	5	3	5	3	3	3	3	4	2	4	4	2	4	2	3	4	3	3	3	3
32.71	2	1	2	0	2	2	2	9	15	1	4	2	3	5	3	5	3	3	4	3	3	3	4	3	3	4	3	5	4	4	4	4	3	4	4	3	4	3	4	4	3	4	4	2	4	3	3	2	4
32.71	2	1	2	0	2	4	4	9	17	1	9	1	4	4	3	5	3	3	4	4	3	2	4	3	3	5	3	5	4	3	4	3	3	4	4	3	4	3	4	4	3	4	5	3	4	3	4	2	4
32.71	2	1	2	0	2	4	4	9	17	1	9	1	4	5	3	5	2	3	4	4	3	3	5	3	3	5	2	5	4	3	4	2	3	4	4	3	4	3	4	4	3	4	4	3	4	3	3	2	4
32.71	2	1	2	0	2	4	4	9	17	1	9	1	4	5	3	5	2	3	4	4	3	3	5	3	3	5	2	5	4	3	4	2	3	4	4	3	4	3	4	4	3	5	3	2	3	2	5	1	2
32.71	2	1	2	0	5	6	4	4	12	1	5	3	4	4	4	4	3	5	2	2	1	4	4	3	4	2	1	1	5	5	5	2	4	3	5	2	4	3	5	5	5	5	4	3	2	1	3	5	5
32.78	2	1	2	0	2	1	1	9	18	1	8	1	3	3	4	3	3	3	4	4	4	3	3	4	3	4	4	4	3	4	4	4	3	3	4	3	3	4	4	4	3	4	3	3	3	4	4	3	4
32.78	1	1	2	0	2	2	2	9	17	1	4	1	3	3	3	3	4	4	4	3	3	4	3	3	3	4	3	4	3	3	3	4	4	3	4	3	3	3	4	3	3	4	3	3	4	3	3	3	3
32.79	1	1	2	0	5	6	4	6	15	1	5	3	3	4	4	3	3	5	3	4	4	4	5	5	3	4	3	5	4	5	3	5	3	3	5	3	4	3	4	4	3	5	4	4	5	4	4	4	4
32.86	1	1	2	0	1	2	3	9	21	2	7	1	3	5	4	3	3	4	4	3	5	3	3	3	4	4	2	3	2	3	3	3	1	2	2	2	2	3	3	2	2	2	2	4	2	3	4	2	3
33	1	1	1	1	2	3	3	9	13	1	4	3	2	4	4	3	4	4	3	4	4	3	4	3	3	3	2	4	3	3	3	3	3	4	4	3	3	3	3	1	3	3	4	3	4	4	3	4	3
33.06	1	1	2	0	5	4	3	8	19	1	8	2	4	3	3	4	3	3	4	4	3	3	4	3	4	5	3	4	3	4	3	4	4	3	3	3	4	3	5	5	4	4	3	4	5	4	3	4	3
33.07	1	2	2	0	2	2	2	8	17	1	7	1	4	5	3	5	3	5	3	4	5	5	5	3	4	5	3	5	4	4	4	5	3	5	4	4	5	4	5	5	4	5	3	3	5	5	2	4	4
33.07	2	2	1	1	1	2	2	9	22	1	7	1	4	4	5	3	3	5	3	5	5	3	5	4	2	4	4	4	3	3	3	3	3	3	4	3	3	4	5	4	3	4	3	4	4	5	3	4	4
33.19	1	2	2	0	1	2	2	5	15	1	8	1	4	3	2	4	4	5	3	3	5	4	3	4	5	5	5	4	3	5	2	5	4	4	3	5	4	2	3	4	2	3	2	2	4	4	2	4	4
33.25	2	2	2	0	1	2	2	9	20	1	8	1	3	3	3	4	3	4	4	4	4	4	3	4	4	4	3	4	4	3	3	4	4	3	3	4	4	4	3	3	3	4	3	4	4	4	4	4	4
33.25	2	2	2	0	1	2	2	9	19	1	9	1	3	4	3	4	3	4	3	4	3	3	4	3	4	3	3	4	3	5	3	5	3	3	3	3	3	3	2	3	2	3	3	3	4	3	3	3	3
33.26	1	1	2	0	2	6	2	9	19	1	5	1	4	5	4	4	3	2	3	5	4	3	5	5	4	3	4	5	5	5	4	5	3	4	5	4	4	3	3	3	4	5	3	2	5	2	2	2	3
33.27	2	1	2	0	2	2	2	9	16	2	4	2	3	5	3	3	3	3	3	4	3	1	4	4	2	1	3	5	3	5	3	4	4	3	5	3	5	4	3	3	2	3	4	2	4	3	3	4	2
33.28	1	1	2	0	2	1	1	9	25	1	7	1	4	4	4	3	4	4	3	4	3	4	4	5	3	4	4	4	5	4	4	4	3	4	4	4	3	4	3	3	3	5	3	4	4	4	3	4	4
33.33	1	2	1	2	2	3	4	7	16	1	5	1	4	4	2	4	4	4	3	4	5	4	5	4	4	3	4	4	3	4	3	4	2	3	4	3	3	3	4	4	3	3	4	3	3	4	4	3	2
33.42	1	2	2	0	1	2	2	9	18	1	9	1	3	5	3	5	4	5	4	4	5	3	5	4	2	5	1	4	5	4	4	5	4	4	4	5	3	5	5	5	5	4	3	4	3	5	3	5	4
33.45	1	1	2	0	2	1	1	9	22	1	4	1	3	5	1	4	3	4	5	4	3	5	4	4	3	5	3	4	4	4	4	4	4	3	4	4	3	4	5	5	4	4	4	4	2	5	4	5	5
33.51	2	1	2	0	2	4	5	7	12	2	9	1	4	4	3	2	3	3	3	4	4	1	5	4	2	4	3	5	3	4	3	4	4	3	5	3	5	4	4	3	2	3	4	3	4	3	3	4	3
33.57	1	1	2	0	2	1		9	22	1	9	1	4	4	3	4	4	4	3	4	4	3	4	5	4	4	3	3	5	5	4	5	4	4	4	3	3	4	5	3	3	4	3	4	5	4	2	3	4
33.6	1	1	2	0	1	1	1	9	26	1	8	1	4	3	4	3	2	2	4	2	4	4	3	4	4	3	3	4	3	4	3	3	3	4	3	3	4	4	2	3	3	3	4	4	4	2	4	3	2
33.6	2	4	2	0	2	4	4	9	17	1	9	2	3	5	5	4	4	3	2	4	4	4	3	4	4	4	3	5	4	4	5	4	3	4	3	2	2	4	4	4	3	3	3	3	3	3	4	3	3
33.62	2	1	2	0	2	2	2	9	26	1	4	1	3	4	4	4	3	2	3	5	4	3	5	4	5	3	5	4	5	5	2	5	2	3	5	5	3	3	4	2	2	5	3	2	4	3	2	3	4
33.62	1	1	2	0	1	2	2	9	20	1	9	1	2	3	2	4	4	3	4	2	4	4	3	2	5	3	4	3	2	3	3	4	4	3	3	4	3	4	2	3	4	3	3	4	3	3	4	3	4
33.67	1	2	1	1	2	2	3	9	25	1	7	3	4	2	3	5	3	2	4	2	5	5	3	3	5	1	5	3	4	5	4	4	4	5	3	5	5	5	2	1	4	2	5	4	3	2	4	2	2
33.67	2	1	2	0	2	2	2	9	24	1	9	1	4	3	3	4	3	3	4	3	5	2	5	5	2	4	3	5	3	4	1	5	2	3	3	2	4	3	4	4	3	4	3	3	5	3	2	3	3
33.7	1	1	2	0	2	2	2	9	22	1	9	1	3	3	2	4	4	4	3	3	4	3	4	4	4	4	3	3	4	4	4	4	4	3	3	4	3	3	3	4	3	3	3	4	3	4	3	4	4
33.71	1	1	2	0	2	1	1	9	20	1	7	1	3	4	3	3	3	5	4	4	5	4	5	4	4	5	4	5	4	4	4	4	4	3	4	4	3	3	4	4	3	4	3	3	4	4	2	4	4
33.74	1	1	2	0	1	4	4	9	17	1	9	1	3	5	5	4	4	3	2	4	4	4	3	4	4	4	3	5	4	4	5	4	3	5	4	3	4	4	5	5	5	3	3	5	4	4	3	4	4
33.79	1	1	2	0	3	4	3	9	23	1	9	1	3	4	3	3	4	3	3	4	3	3	3	2	4	3	4	2	4	5	4	5	4	3	4	3	4	3	3	2	4	2	4	4	4	2	3	3	3
33.82	1	1	2	0	2	4	4	9	22	1	9	1	4	3	4	5	4	4	3	3	4	2	1	2	4	4	3	3	5	4	3	4	2	3	2	2	1	4	3	2	3	2	4	3	2	2	3	3	2
33.86	1	2	1	1	1	3	3	4	14	1	4	1	4	3	4	4	3	4	2	2	4	4	4	2	4	4	4	3	3	4	5	3	3	3	3	3	3	2	4	4	2	3	1	3	4	4	3	4	4
33.92	2	1	2	0	5	4	2	9	19	3	3	1	4	3	4	4	3	4	3	5	2	3	3	3	4	4	3	3	5	3	3	3	3	4	4	4	3	3	4	2	3	5	3	2	3	4	2	4	4
33.95	2	1	2	0	2	4	2	9	18	1	5	1	4	3	3	4	4	4	4	4	4	4	4	4	3	4	3	4	3	4	4	4	3	4	4	3	4	3	4	4	4	4	3	3	4	4	3	4	4
34.04	1	1	2	0	1	2	2	4	15	1	4	1	3	3	4	3	3	3	4	3	4	3	3	3	4	3	4	3	4	3	3	4	3	4	4	3	3	3	4	4	3	4	3	3	3	3	4	4	3
34.04	1	1	2	0	2	6	2	9	20	1	4	1	4	4	4	4	3	5	3	4	4	3	4	4	3	4	3	5	4	5	3	4	3	4	4	4	4	4	5	4	3	4	3	3	5	4	3	4	4
34.06	2	1	2	0	2	2	3	9	14	1	8	1	3	4	3	5	4	2	4	4	2	3	4	5	3	2	2	3	5	5	1	4	2	5	3	3	4	3	3	1	2	3	2	1	3	2	1	1	2
34.11	2	1	2	0	2	6	2	9	20	1	5	1	4	4	2	4	4	4	4	3	4	4	4	5	2	3	3	5	5	5	4	3	5	2	3	5	2	4	2	4	2	3	4	4	4	3	3	3	2
34.2	2	1	2	0	2	2	2	9	17	1	4	3	3	3	3	5	3	4	4	4	4	3	3	4	3	5	3	3	3	4	3	5	3	2	3	4	3	2	4	4	2	3	2	2	3	4	2	4	4
34.22	2	3	2	0	2	1	5	3	16	1	4	2	3	3	4	4	3	5	2	3	4	3	4	5	2	3	3	5	5	5	4	3	4	4	3	3	3	3	3	3	2	4	4	3	4	2	4	3	4
34.23	1	1	2	0	2	2	2	9	17	1	7	1	5	4	3	5	4	4	3	2	4	4	5	4	3	4	4	3	4	3	4	4	4	5	4	4	5	3	4	5	4	3	2	2	3	4	2	4	4
34.23	1	2	1	1	1	3	3	9	18	1	9	1	4	4	3	3	4	5	3	5	5	3	5	4	4	5	3	3	5	5	5	5	3	4	5	3	5	4	5	4	4	5	4	4	4	4	5	4	4
34.29	2	2	2	0	1	2	2	4	13	1	4	2	2	4	3	3	4	4	3	3	4	3	3	3	3	3	3	3	3	3	3	3	3	3	3	4	3	4	4	3	4	3	4	3	3	3	3	3	3
34.39	2	1	2	0	2	1	1	7	14	1	5	2	3	5	3	4	5	5	3	5	5	4	5	1	3	5	5	1	5	5	5	3	5	3	5	5	3	3	3	4	3	4	3	2	1	4	2	4	4
34.4	2	1	2	0	2	2	2	9	15	1	8	1	4	5	3	5	2	3	4	4	3	3	5	3	3	5	2	5	4	3	4	2	3	4	4	3	4	3	4	4	3	4	3	3	5	4	3	4	4
34.42	2	1	2	0	5	2	2	7	15	1	4	1	3	4	2	3	4	4	5	4	3	4	3	3	4	3	5	4	4	3	4	3	3	2	3	4	3	2	4	5	1	3	3	4	3	3	2	3	4
34.43	2	1	2	0	2	4	4	9	19	1	9	2	1	2	4	3	4	4	3	4	3	4	4	3	4	4	4	5	4	4	3	5	3	3	5	4	2	4	4	2	1	5	2	1	2	3	3	1	1
34.43	1	3	2	0	2	2	4	8	20	2	9	2	1	3	3	3	3	3	3	4	3	4	4	3	4	4	4	5	4	4	3	5	3	3	5	4	2	4	4	2	1	5	3	2	2	3	3	2	3
34.43	2	1	2	0	2	4	4	9	19	1	9	2	1	2	4	3	4	4	3	4	3	4	4	3	4	4	4	5	4	4	3	5	3	3	5	4	2	4	4	2	1	5	3	2	2	3	3	2	3
34.48	1	1	2	0	2	1	1	5	15	1	6	1	3	3	4	3	4	3	3	3	3	4	4	3	3	4	3	5	4	4	3	4	3	3	4	4	3	4	4	2	2	4	3	2	3	3	3	2	3
34.52	2	1	2	0	2	2	2	9	25	1	6	2	3	4	3	4	4	4	3	5	3	3	4	4	4	4	4	4	4	4	3	4	3	4	4	3	4	3	4	4	3	5	3	3	4	4	3	4	4
34.54	2	1	2	0	1	2	2	3	10	1	8	1	4	3	3	4	3	4	3	4	4	3	4	5	4	4	3	5	3	5	3	5	3	3	4	3	3	3	3	3	3	4	3	3	5	3	2	3	3
34.61	1	1	2	0	2	2	2	9	16	1	9	1	3	4	4	5	3	4	4	4	2	4	5	2	4	4	2	3	4	4	4	3	4	2	4	4	2	4	3	4	4	4	4	1	2	4	2	4	4
34.7	2	1	2	0	2	1	1	9	6	1	7	2	4	3	3	4	4	4	3	5	5	2	5	4	3	4	5	5	4	4	3	4	3	4	5	4	4	3	4	3	3	5	3	3	4	3	3	3	3
34.76	1	2	1	1	1	2	3	7	14	1	4	2	4	4	5	3	3	5	3	3	4	3	4	3	5	5	4	3	4	5	1	4	4	3	4	3	4	4	2	4	2	3	5	4	4	3	2	3	4
34.77	2	1	1	1	2	2	3	9	15	3	8	2	4	4	3	5	3	4	3	5	4	3	5	4	4	5	3	5	3	5	4	5	4	4	4	4	5	3	3	4	3	5	3	2	5	4	4	4	4
34.78	1	1	2	0	2	2	3	9	20	3	5	2	4	3	2	4	4	4	3	5	5	4	4	4	3	4	3	3	4	4	3	4	4	4	4	4	3	4	4	3	3	4	4	3	3	4	4	4	4
34.79	2	3	2	0	1	1	1	9	18	1	5	1	3	3	2	3	3	2	4	4	2	3	5	5	3	4	5	3	3	3	4	3	3	5	3	3	4	3	3	1	2	3	2	1	3	2	1	1	2
34.82	1	1	2	0	5	6	4	4	12	2	4	1	4	2	3	3	3	4	3	3	4	4	4	3	4	5	3	4	3	5	4	5	4	4	3	4	4	4	4	4	4	3	4	3	4	4	3	4	3
34.86	2	1	1	1	2	3	3	9	17	1	9	1	3	4	3	4	4	2	4	4	2	3	5	5	3	5	3	3	5	5	1	4	2	5	4	5	4	3	4	4	5	5	5	4	4	3	5	5	2
34.87	2	2	1	1	1	3	3	9	18	3	7	2	5	5	4	5	2	2	4	3	4	3	5	3	2	5	2	5	4	4	3	5	3	6	5	4	3	2	3	3	2	2	5	5	2	5	5	5	4
34.89	2	2	2	0	1	2	2	7	21	1	4	1	3	4	3	4	4	3	4	4	3	4	3	4	4	4	5	3	3	5	4	4	5	3	4	4	4	3	4	4	4	4	4	3	5	3	3	5	4
35	1	2	1	2	2	3	4	8	16	1	6	1	3	4	3	3	3	5	3	4	4	3	4	4	4	5	3	4	4	4	3	4	3	3	4	3	3	3	4	3	3	4	3	3	4	3	3	3	3
35.01	2	3	1	1	2	3	1	9	20	1	9	1	2	3	2	4	4	5	3	3	4	2	4	4	2	3	4	4	5	5	3	4	3	4	4	3	4	4	3	4	3	3	4	3	4	2	3	3	3
35.06	1	1	1	1	2	3	3	9	19	1	8	1	3	5	3	3	4	4	4	3	4	4	3	4	3	4	3	4	4	5	4	5	3	3	4	3	2	4	3	3	2	4	3	3	3	2	2	3	2
35.09	2	1	2	0	5	4	4	5	20	1	4	1	2	5	4	5	2	2	4	3	4	3	5	3	2	5	4	5	4	4	3	5	3	4	5	4	3	3	5	1	1	4	2	1	4	2	1	4	2
35.22	2	2	1	1	1	3	3	9	18	1	9	1	4	3	3	4	3	3	4	3	4	3	4	4	3	4	2	4	3	5	3	4	3	4	3	3	4	3	3	3	2	3	2	2	4	3	2	3	3
35.23	2	1	2	0	2	1	1	7	23	2	4	1	3	4	5	3	2	5	4	4	5	4	4	4	3	5	2	4	4	5	4	5	2	2	4	3	2	4	5	4	4	4	3	2	5	3	2	3	3
35.25	1	2	1	2	2	4	5	9	8	1	7	1	4	4	3	4	3	5	3	4	4	3	4	5	4	5	4	5	4	4	4	5	4	4	4	4	4	4	4	5	4	4	5	3	3	5	5	3	4
35.28	2	1	2	0	2	2	2	9	26	1	6	2	3	2	3	2	4	4	4	4	3	3	3	3	2	3	4	3	3	4	2	3	3	3	3	3	3	2	3	3	2	3	2	3	3	3	3	3	2
35.3	2	2	2	0	1	2	2	9	19	1	5	2	3	4	3	3	3	4	3	4	2	3	5	4	3	4	2	4	4	3	2	4	2	3	4	3	3	2	4	2	2	4	2	2	4	3	2	3	3
35.32	2	1	2	0	1	1	1	9	25	3	1	3	3	4	3	3	4	3	2	4	2	2	4	3	2	3	2	3	4	3	2	3	3	3	4	4	2	3	3	3	3	4	3	2	3	3	2	3	3
35.41	2	1	2	0	5	4	2	8	15	1	4	1	4	2	3	3	2	5	4	3	4	3	4	4	3	5	2	5	3	5	3	5	3	4	4	3	4	3	4	4	3	3	3	3	5	3	2	3	2
35.43	1	1	2	0	1	4	5	3	10	1	5	2	3	4	3	5	3	5	5	4	5	3	4	5	3	4	2	4	2	5	4	5	2	3	4	3	5	1	3	5	1	4	1	5	4	5	3	3	3
35.47	2	2	1	1	1	3	3	9	18	1	6	1	3	4	4	3	3	4	4	4	4	3	4	4	4	4	3	4	3	4	4	4	4	3	4	4	3	4	4	3	3	4	3	4	4	2	2	2	2
35.49	1	1	2	0	1	1	1	8	17	1	4	1	2	4	3	4	3	5	3	3	4	3	4	5	3	3	3	5	5	5	4	3	3	4	3	3	4	3	3	4	2	4	4	3	4	2	4	3	2
35.49	2	1	2	0	2	2	1	9	17	1	4	2	2	5	2	3	3	1	4	4	3	4	2	4	5	4	3	3	5	4	3	3	3	2	4	3	4	3	3	3	4	5	4	2	3	3	2	4	3
35.51	1	1	2	0	1	2	2	4	10	1	8	1	3	3	3	5	2	3	4	4	4	2	4	4	2	4	2	4	4	3	2	3	2	2	4	4	2	2	3	3	2	4	2	2	3	3	2	3	4
35.55	2	1	2	0	5	1	1	9	30	1	7	1	4	4	3	4	3	4	3	4	4	3	5	5	3	4	3	5	4	4	4	5	4	3	5	4	3	4	5	4	4	4	4	4	5	3	3	3	3
35.57	2	1	2	0	2	4	5	7	12	2	9	1	2	5	3	5	3	2	5	5	5	5	5	4	3	5	3	3	3	5	3	3	4	3	4	2	2	2	1	3	2	5	3	4	4	2	2	3	2
35.59	2	2	1	2	1	3	4	8	16	2	9	1	1	4	2	4	3	5	4	5	4	3	4	4	2	5	3	5	4	4	3	5	3	3	5	3	2	2	4	3	2	4	2	2	5	3	3	3	2
35.67	2	2	1	2	1	2	4	9	23	2	1	2	3	4	4	4	3	2	3	5	4	3	5	4	5	3	5	4	5	5	2	5	2	3	5	5	3	3	4	2	2	5	3	2	4	3	2	3	4
35.97	1	2	1	1	1	3	3	9	19	1	4	2	4	3	4	4	3	3	2	4	5	4	4	4	4	4	3	3	3	5	5	3	4	4	4	4	4	4	3	3	4	4	4	3	4	4	4	3	3
35.98	2	2	1	2	1	3	4	9	19	1	9	1	3	3	4	5	4	3	3	4	3	4	5	5	5	5	5	4	4	4	5	5	4	4	5	5	4	4	5	4	4	4	4	3	4	3	2	2	2
35.98	1	1	2	0	1	4	4	6	15	3	4	1	4	4	3	4	3	4	4	3	2	2	4	4	4	4	3	5	4	5	4	5	3	3	5	4	5	4	3	4	4	5	4	4	5	3	4	3	3
35.99	2	2	1	1	1	3	3	5	14	1	7	1	4	3	2	3	3	3	4	4	3	3	3	4	4	4	3	4	3	4	4	4	2	2	4	3	3	2	4	3	4	4	3	3	4	3	3	3	3
36	2	1	2	0	3	4	4	9	19	1	9	1	4	2	4	3	4	4	3	4	3	4	4	3	4	4	4	5	4	4	3	5	3	5	5	4	2	5	5	2	5	5	3	2	2	3	3	2	3
36.02	2	1	2	0	2	1	1	9	25	1	6	2	4	3	3	4	3	4	4	5	5	4	5	5	5	5	5	5	5	4	4	4	4	4	4	4	4	4	4	4	3	5	4	3	5	5	3	5	5
36.04	2	1	2	0	2	1	1	9	20	1	4	1	3	4	2	2	3	4	4	4	2	2	4	4	3	4	4	4	5	4	3	5	4	3	4	2	2	3	4	2	2	4	2	2	5	3	2	2	3
36.04	1	2	1	1	1	3	3	9	20	2	9	1	4	4	4	4	3	3	4	5	4	4	5	3	3	4	3	3	4	4	4	5	5	4	4	4	4	5	4	3	5	4	5	4	4	4	4	3	3
36.05	2	1	2	0	1	1	1	9	17	1	5	2	4	3	3	3	3	4	3	3	5	3	4	5	3	4	3	5	3	4	3	5	5	4	3	4	3	3	4	4	2	3	3	2	5	4	2	4	4
36.07	1	2	1	2	1	3	4	6	9	3	2	3	5	3	3	2	3	1	4	5	5	3	2	3	4	4	3	5	4	5	5	5	5	4	5	5	4	2	3	3	4	3	5	3	2	4	4	1	5
36.09	1	1	2	0	2	2	2	9	20	1	9	1	3	5	4	4	4	4	3	4	5	4	4	3	5	5	4	4	5	5	5	5	5	4	5	5	4	3	4	5	4	5	3	3	3	4	2	4	4
36.11	2	2	2	0	2	2	2	9	20	2	4	2	5	4	2	4	4	5	3	5	5	4	5	2	5	5	3	4	5	2	3	4	4	3	3	5	3	4	4	4	3	4	3	2	3	4	2	4	4
36.13	1	4	1	2	2	1	1	8	14	1	8	1	5	3	2	3	3	1	4	3	2	4	5	3	5	3	4	3	2	3	3	3	5	2	3	4	4	5	3	3	2	4	3	1	4	3	2	2	5
36.13	2	2	2	0	1	2	2	9	12	1	9	1	5	4	3	3	3	4	3	5	5	3	5	4	3	5	3	5	4	4	2	5	3	3	3	4	3	3	4	4	3	5	3	3	5	5	3	5	4
36.14	2	1	2	0	2	2	2	9	20	1	9	1	5	4	3	5	3	5	3	5	4	4	5	5	4	5	4	5	5	5	4	5	4	4	5	4	5	4	5	5	4	5	4	3	5	5	3	5	5
36.16	2	1	1	1	5	3	3	9	18	2	2	3	3	4	2	5	3	5	4	4	3	3	5	4	4	4	3	5	4	5	4	5	3	3	4	3	3	3	4	4	3	4	3	2	5	4	3	4	3
36.17	1	4	1	1	2	3	2	8	14	1	9	1	4	4	3	3	2	4	4	3	3	2	5	5	3	5	4	4	3	5	4	5	3	4	3	3	4	3	4	3	3	4	4	3	5	4	3	3	4
36.19	1	1	2	0	2	4	4	9	17	1	9	1	3	5	5	4	4	3	2	4	4	4	3	4	4	4	3	5	4	4	5	4	3	4	3	2	2	4	4	1	3	3	3	3	3	3	4	3	3
36.2	2	2	2	0	1	2	2	9	22	2	6	2	3	3	3	3	2	2	4	4	4	4	5	3	3	4	3	3	3	3	3	3	4	4	4	4	4	3	4	3	5	3	5	4	4	4	4	3	3
36.23	1	3	2	0	1	1	1	9	20	1	5	1	2	3	3	3	3	5	3	5	5	4	5	5	2	4	3	5	2	3	2	2	3	5	3	5	2	5	4	3	3	5	3	3	3	5	5	5	3
36.25	1	1	2	0	1	2		9	16	1	5	1	2	4	3	3	3	2	4	3	4	3	5	3	2	3	3	5	4	2	1	1	2	4	2	4	2	3	3	1	4	4	3	4	4	4	3	5	2
36.28	2	2	1	2	1	6	4	3	8	3	5	2	4	4	4	4	4	5	3	4	5	2	5	4	2	4	3	4	2	5	4	5	5	3	4	4	4	4	5	3	4	5	4	5	4	5	3	4	4
36.3	1	2	1	1	5	5	3	7	17	1	9	1	2	3	5	5	3	5	3	4	5	4	5	3	5	5	3	5	4	4	3	5	3	3	3	4	3	5	1	3	2	4	4	4	4	2	3	3	3
36.33	2	1	2	0	2	1	1	8	16	1	8	2	4	3	2	3	5	3	4	5	4	2	3	5	4	3	4	2	5	3	5	4	2	4	3	5	5	3	2	2	3	1	1	5	3	3	5	4	3
36.35	2	3	1	2	2	3	3	8	15	1	6	1	1	2	4	5	4	4	2	1	3	4	2	4	3	4	3	4	5	2	3	2	3	5	2	4	1	2	3	5	3	1	5	2	5	2	2	3	3
36.36	2	1	2	0	5	4	3	9	20	1	9	1	2	4	3	4	5	4	3	5	5	3	5	5	3	5	4	5	5	4	3	5	4	3	4	4	3	4	4	4	4	4	4	3	5	4	3	4	4
36.45	2	2	2	0	1	2	2	9	30	1	6	1	3	3	3	3	3	4	4	5	5	4	3	4	4	3	5	4	5	4	3	4	3	2	4	3	2	2	3	3	3	4	3	4	3	2	2	3	4
36.46	1	1	1		2	2	2	9	15	2	6	1	3	4	3	2	3	2	3	3	3	3	2	3	3	2	2	2	2	3	2	3	2	2	3	2	2	3	2	3	3	3	3	3	2	2	3	2	3
36.46	2	1	2	0	5	2	2	7	14	1	5	1	4	3	4	4	3	3	4	4	3	3	4	4	3	3	3	4	4	4	3	3	3	4	4	3	4	3	3	3	3	4	3	3	4	3	3	3	3
36.47	2	1	2	0	2	1	1	8	16	1	8	2	4	3	2	3	5	3	4	5	4	2	3	5	4	3	4	2	5	3	5	4	2	4	3	5	5	3	2	2	3	1	1	5	3	3	5	4	3
36.5	2	1	2	0	1	1	3	7	17	3	4	2	3	4	4	5	2	3	4	4	2	3	2	3	3	4	2	4	4	3	4	3	3	5	4	3	3	3	3	3	3	4	4	4	4	3	3	2	4
36.53	1	1	2	0	1	4	4	9	20	3	5	3	3	3	4	4	2	4	4	5	5	4	5	5	3	5	3	5	5	3	3	5	3	3	4	3	3	2	3	2	2	4	2	2	4	2	2	2	2
36.55	1	1	2	0	3	4	5	8	8	1	7	2	4	4	4	3	3	5	4	5	4	3	5	4	3	4	3	4	5	5	4	4	3	5	4	4	4	3	2	4	2	5	3	4	4	4	3	4	3
36.59	2	2	2	0	1	2	2	5	19	1	9	1	5	4	3	5	4	4	3	5	4	3	4	5	3	4	4	3	5	5	3	5	3	5	5	3	5	4	4	4	4	5	4	3	5	3	2	3	3
36.62	2	2	2	0	1	2	2	9	17	1	4	1	5	4	3	4	4	4	4	4	3	3	5	5	4	5	3	5	4	4	4	5	3	5	5	4	4	3	5	4	2	5	3	3	5	5	3	4	4
36.63	2	1	2	0	2	2	2	7	13	1	4	2	1	5	5	5	3	5	3	4	3	2	3	4	4	3	2	5	5	3	3	4	2	3	3	2	2	3	3	3	2	5	2	4	3	2	3	1	3
36.63	2	2	2	0	5	2	2	5	15	1	8	1	4	3	4	5	3	5	4	5	5	4	3	5	3	5	3	5	5	3	2	5	3	3	4	4	4	4	5	5	5	5	3	3	4	5	3	4	4
36.63	2	1	2	0	2	6	4	9	22	1	6	1	5	3	4	3	4	5	3	3	5	2	2	5	4	5	3	4	2	5	3	4	4	4	3	3	4	2	4	5	2	3	2	2	4	5	2	4	4
36.63	2	2	1	2	2	3	4	5	14	1	6	1	3	3	3	4	3	4	3	3	3	3	3	3	4	4	3	5	4	5	4	5	3	4	3	3	3	4	3	3	3	3	4	4	4	2	3	4	3
36.65	2	1	2	0	2	1		9	22	1	9	1	4	4	3	4	4	4	3	4	4	3	4	4	4	4	3	3	5	5	4	5	4	4	4	3	3	4	5	3	3	4	3	4	5	4	2	3	4
36.65	2	1	2	0	2	4	4	9	17	1	9	2	4	5	3	5	4	5	4	5	4	4	3	3	4	5	2	5	4	3	4	2	3	5	4	5	4	3	4	4	3	4	4	3	4	3	3	2	4
36.66	1	2	2	0	1	1	1	9	19	1	7	1	3	4	4	4	3	2	3	4	4	3	4	3	3	5	3	5	4	4	3	5	3	4	4	3	3	4	4	2	2	4	3	2	5	3	2	3	3
36.7	2	2	2	0	1	2	2	9	18	1	5	2	3	4	2	5	3	4	4	3	3	5	4	4	4	4	2	4	4	5	4	5	2	3	4	2	3	4	3	3	2	3	3	4	4	2	4	2	3
36.7	2	2	1	2	1	3	4	9	18	1	9	1	3	3	4	3	3	3	4	3	3	4	3	3	3	4	3	4	3	4	3	4	3	4	4	4	3	4	4	3	4	3	3	4	3	4	3	3	3
36.77	1	1	2	0	2	3	2	5	18	1	7	2	2	3	3	3	3	5	3	4	4	4	3	3	3	5	3	3	4	3	3	4	3	3	3	3	3	2	5	5	3	3	2	3	4	4	3	4	2
36.79	2	1	2	0	2	4	4	9	18	1	8	1	4	4	4	4	3	3	4	4	3	3	5	3	3	4	4	3	5	3	4	2	5	4	4	3	4	3	4	4	3	4	4	3	4	3	3	2	4
36.81	2	1	2	0	1	2	2	9	20	1	9	1	3	5	3	5	4	5	3	5	5	3	5	5	4	5	4	5	4	4	3	5	2	3	5	3	3	3	5	5	4	5	3	2	5	5	2	5	5
36.81	1	2	2	0	1	2	2	9	17	1	9	1	4	3	3	3	4	3	3	4	3	3	4	4	3	4	3	4	3	4	3	3	2	4	4	4	4	4	3	4	2	3	3	3	4	3	3	3	3
36.97	1	2	1	1	1	3	3	9	16	1	4	1	3	3	3	3	2	4	5	5	3	3	3	4	3	3	5	4	4	5	2	3	2	4	3	3	3	4	3	3	3	3	2	2	3	6	1	2	4
36.98	1	1	2	0	2	4	3	7	12	1	9	1	4	5	3	5	2	3	4	4	3	3	5	3	3	5	2	5	4	3	4	2	3	4	4	3	4	3	4	4	3	4	4	3	4	3	3	2	4
36.99	2	2	1	2	1	3	4	4	13	1	8	1	3	1	2	3	5	3	3	4	1	1	4	1	1	3	1	2	4	4	1	5	2	2	3	3	1	1	3	2	2	2	1	4	3	2	1	1	2
37.01	1	2	2	0	1	2	2	9	17	1	9	1	4	3	3	4	4	4	4	3	5	3	4	4	5	5	5	4	3	4	4	4	4	3	3	4	3	3	4	5	3	2	3	4	4	5	4	5	5
37.06	2	1	2	0	2	1	1	5	13	1	4	2	3	3	3	4	3	3	4	4	4	3	5	3	3	5	1	5	4	4	3	4	2	2	3	3	3	2	4	3	2	4	2	3	5	2	2	3	2
37.1	2	2	1	1	1	3	3	9	20	1	9	1	3	3	2	5	3	4	4	5	5	4	5	4	3	5	1	5	5	5	2	5	3	3	5	3	4	4	4	4	3	4	4	3	5	4	2	3	4
37.12	1	1	2	0	2	2	2	9	7	1	7	1	2	3	3	2	3	5	4	3	4	2	4	3	2	4	2	4	3	3	2	3	5	2	3	4	2	3	4	4	3	4	2	2	5	3	2	5	3
37.13	1	2	2	0	1	2	2	9	18	1	5	2	4	4	4	3	4	5	3	4	4	4	4	4	3	3	3	3	4	5	3	4	2	3	5	4	3	4	3	3	3	4	3	3	2	3	2	3	3
37.14	2	2	1	1	2	2	4	6	11	1	1	1	4	4	3	4	4	5	3	5	5	4	5	5	5	3	3	4	5	5	5	4	2	4	4	3	3	4	3	3	2	4	3	3	2	3	4	3	3
37.18	2	2	1	1	1	2	3	9	9	1	9	1	4	4	3	4	4	4	4	3	4	4	3	3	4	3	4	3	4	1	4	4	5	4	4	3	4	4	4	3	5	3	5	4	4	4	3	4	4
37.19	2	2	1	2	2	4	5	3	12	1	8	1	4	3	4	3	3	3	3	4	3	5	4	4	4	3	5	5	4	3	3	3	3	4	4	5	5	2	2	1	2	2	1	3	2	2	4	2	2
37.24	2	1	2	0	2	1	1	9	20	1	5	1	4	4	3	4	4	5	3	5	5	4	5	5	2	3	3	2	5	5	5	4	2	3	4	3	3	4	3	3	2	4	3	3	2	3	2	2	3
37.25	2	2	1	2	2	3	4	9	18	1	9	2	4	3	3	5	3	5	4	5	4	3	5	4	4	3	2	4	5	5	5	4	3	2	5	3	4	3	3	4	3	4	3	4	5	4	3	4	2
37.27	1	1	2	0	2	1	1	9	16	1	5	3	4	3	3	4	3	4	5	4	4	3	5	3	4	4	3	4	5	5	2	4	3	3	4	2	3	4	2	4	4	5	3	2	3	5	2	4	4
37.28	2	2	2	0	2	1	1	3	10	1	6	1	3	3	3	4	3	4	3	4	3	4	4	4	3	3	1	5	2	4	2	2	4	2	2	2	4	2	5	2	4	3	3	4	4	3	2	3	3
37.28	1	1	1	1	1	3	2	9	15	1	8	1	4	4	4	3	3	4	4	5	3	3	4	5	4	4	4	5	4	4	4	3	4	4	3	3	4	4	3	3	3	5	3	3	5	4	3	4	5
37.3	1	1	2	0	1	2	2	8	14	1	8	1	3	5	4	3	3	4	4	3	5	3	4	2	5	5	2	4	4	4	4	4	5	3	5	3	5	3	5	5	4	3	1	5	2	3	2	3	3
37.3	2	1	1	1	2	3	3	9	17	1	8	1	3	4	3	4	4	2	4	4	2	3	5	5	3	5	3	3	5	5	1	4	2	5	3	3	4	3	3	1	2	4	2	2	2	3	3	3	2
37.3	2	2	1	2	2	4	5	3	12	1	8	1	4	3	4	3	2	3	3	4	3	5	4	4	4	3	5	5	4	2	2	3	3	4	4	5	5	2	2	1	1	2	1	3	2	1	4	2	1
37.39	2	2	1	1	1	3	3	4	15	1	4	1	4	4	3	4	3	2	3	4	4	5	4	3	4	3	2	5	5	5	5	5	4	5	5	4	3	3	2	2	2	4	2	3	4	3	2	3	2
37.39	1	2	1	2	1	3	3	9	17	1	9	1	3	4	3	3	4	3	4	3	4	3	4	3	4	4	3	3	3	3	3	3	3	3	4	3	3	3	3	4	3	4	3	3	3	3	3	3	3
37.44	2	2	1	1	1	3	3	9	25	3	7	2	3	4	4	3	3	5	3	5	5	4	5	4	3	4	3	4	5	3	3	5	4	3	5	4	2	4	5	5	4	5	4	3	3	5	3	4	4
37.44	1	2	1	2	1	2	4	4	10	1	6	3	2	4	3	4	3	5	4	5	3	4	4	4	3	5	3	5	3	4	4	5	4	3	4	3	3	4	4	4	3	4	4	3	5	3	3	3	3
37.47	2	3	2	0	2	1	1	9	20	1	7	1	5	4	3	5	4	4	4	4	5	4	5	4	4	5	4	5	4	5	3	5	4	5	4	4	5	3	4	4	4	4	4	3	5	4	2	4	4
37.49	1	1	1	1	5	3	3	9	18	1	4	1	4	3	2	3	4	4	4	3	3	3	4	3	4	4	3	3	4	5	3	4	4	2	4	3	3	3	3	4	3	4	3	2	4	2	2	3	2
37.51	2	2	1	1	2	2	3	8	15	1	8	2	2	4	3	4	3	2	3	3	5	5	4	4	3	2	3	3	4	5	4	3	3	3	4	2	2	2	1	3	2	5	3	3	4	2	2	3	2
37.52	1	1	2	0	2	1	1	8	14	1	5	2	4	3	4	3	3	3	4	4	4	4	3	3	4	3	3	4	4	3	4	3	2	3	4	3	3	4	4	3	3	3	4	2	2	3	2	3	4
37.53	1	1	2	0	1	1	1	5	5	1	7	1	3	3	3	4	4	4	2	4	5	4	4	5	4	5	4	5	3	5	3	5	3	4	4	4	3	4	4	5	4	4	4	2	4	4	2	3	3
37.54	1	2	1	2	1	3	4	8	17	1	9	1	2	5	3	3	2	5	4	3	4	3	4	4	4	4	3	3	3	5	3	3	4	3	4	3	3	3	3	3	4	4	4	4	3	3	3	3	3
37.55	1	2	2	0	1	2	2	9	20	1	9	1	4	4	4	4	3	4	4	4	4	4	4	3	5	4	3	4	5	5	4	5	5	4	4	4	4	5	4	3	5	4	5	4	4	3	3	3	3
37.56	1	2	1	1	1	3	3	9	16	1	9	1	3	4	3	2	3	4	4	4	4	2	3	3	4	3	3	3	5	2	3	2	4	3	4	4	2	3	3	4	3	5	2	2	3	4	2	4	3
37.56	2	1	2	0	2	2	2	9	18	3	1	3	2	3	4	5	3	3	3	4	4	3	4	3	4	5	3	5	4	3	3	5	3	3	3	4	3	5	2	4	3	4	3	3	4	3	3	3	3
37.63	2	1	2	0	1	2	2	9	18	1	9	1	4	5	3	5	4	3	4	5	4	5	3	4	5	5	3	5	3	5	5	5	4	4	4	5	5	4	4	5	4	4	5	4	5	5	3	5	4
37.68	1	2	1	1	5	3	3	9	17	1	9	1	2	5	3	4	4	4	3	4	4	4	4	4	4	4	3	4	4	4	4	4	4	3	4	4	3	4	4	3	3	4	3	4	4	3	4	3	3
37.78	2	2	2	0	2	2	2	9	20	1	9	1	5	4	4	4	3	5	4	5	4	3	4	4	4	5	4	5	4	4	4	5	3	4	4	3	4	4	5	5	3	5	3	3	4	4	3	5	5
37.79	2	4	1	2	1	3	4	9	8	1	8	1	4	3	3	3	3	4	4	4	5	3	4	5	3	5	3	5	4	4	2	4	2	3	4	3	4	2	4	4	2	4	2	2	5	5	3	4	4
37.81	2	1	2	0	2	1	1	8	19	1	4	2	4	1	4	3	5	5	2	2	4	4	4	1	4	1	1	2	5	5	1	3	2	3	4	3	3	2	5	4	5	2	2	1	4	5	5	1	4
37.83	2	1	2	0	1	2	2	9	23	1	5	3	5	4	4	5	2	4	5	5	5	4	5	5	5	4	3	5	4	5	3	5	3	5	5	3	5	4	3	4	3	5	3	3	5	3	3	2	3
37.87	2	1	2	0	1	2	2	5	15	1	7	2	3	4	2	4	3	3	4	4	4	3	4	4	3	3	4	4	4	3	4	4	3	3	3	4	3	3	3	4	2	4	3	4	3	4	2	4	4
37.92	1	1	2	0	2	1	1	9	18	1	7	1	4	4	3	4	3	4	4	4	4	3	4	4	5	5	2	5	5	4	3	5	3	3	3	3	3	3	4	3	3	3	3	3	5	2	3	3	3
37.94	2	1	2	0	1	1	1	9	20	1	6	1	3	4	3	4	3	3	3	4	3	3	4	3	4	3	3	4	4	3	3	3	4	3	4	4	3	3	3	3	3	4	3	3	3	3	3	3	3
37.97	2	2	2	0	2	2	2	9	30	1	9	1	3	4	4	4	2	5	3	5	5	3	5	5	4	5	3	5	5	3	2	4	3	3	4	3	3	3	4	4	3	4	3	3	4	3	3	3	3
37.99	1	2	2	0	1	2	2	9	18	1	9	1	2	4	2	3	5	5	3	2	4	3	4	4	5	5	4	4	2	5	3	5	4	2	3	3	2	5	5	4	2	4	5	3	5	5	3	5	5
38.02	2	2	1	2	1	3	4	9	25	2	4	1	3	4	3	4	4	4	3	4	3	4	3	4	4	4	3	4	2	4	2	5	3	3	3	3	3	3	4	3	4	3	4	3	3	4	4	2	3
38.04	2	1	2	0	2	2	2	9	30	1	7	1	3	4	3	3	4	4	4	5	2	3	5	2	3	4	4	2	4	2	5	2	3	2	4	5	3	4	3	3	4	5	4	3	3	3	3	4	4
38.05	1	1	2	0	3	2	2	7	15	1	4	1	3	3	3	2	3	4	4	3	4	4	4	3	3	4	3	3	4	4	3	4	4	3	3	4	3	3	3	4	3	3	3	2	3	3	2	2	3
38.07	1	3	2	0	1	1	1	9	16	1	8		3	4	4	4	4	4	3	3	4	3	3	4	4	4	4	4	3	4	3	3	3	3	4	3	3	4	4	3	4	4	4	3	3	2	3	2	3
38.1	1	1	2	0	1	2	2	3	10	1	8	2	4	4	3	4	3	4	3	4	4	3	4	3	4	4	4	4	3	4	4	4	3	4	4	3	3	4	4	4	3	3	3	3	3	3	3	4	2
38.18	2	1	2	0	1	2	2	8	15	1	7	1	3	4	3	4	4	4	4	5	5	4	4	4	5	4	3	4	4	5	3	5	4	4	4	4	3	3	3	2	3	3	2	3	4	3	3	2	2
38.22	1	3	2	0	2	2	2	9	18	1	9	1	3	5	4	4	3	5	3	3	3	4	3	5	1	3	2	2	3	5	5	3	5	3	4	5	4	5	3	5	5	4	4	3	4	2	4	3	2
38.28	2	1	2	0	1	1	1	9	18	1	7	1	4	3	3	4	3	3	4	4	3	2	4	3	4	4	2	5	4	4	3	4	2	2	3	3	3	2	4	4	3	4	3	3	4	2	2	3	3
38.29	1	2	1	2	2	3	4	9	17	1	4	3	4	5	3	4	2	5	5	5	5	3	5	5	5	5	4	5	5	5	5	5	3	5	5	4	5	3	5	5	4	5	4	4	5	5	5	5	3
38.31	1	3	2	0	2	1	1	8	13	2	5	1	2	4	4	5	3	3	4	4	4	3	3	3	4	4	3	4	3	4	3	5	2	3	3	2	2	3	3	3	2	3	3	4	3	3	3	2	3
38.31	2	2	2	0	1	2	2	9	20	2	9	1	5	5	3	5	4	5	4	5	5	4	5	5	5	5	4	5	4	5	4	5	4	4	5	4	5	4	5	5	4	4	3	3	4	4	5	4	5
38.36	2	2	1	1	5	3	3	9	17	1	7	1	4	3	4	4	3	5	3	4	5	3	4	4	3	4	2	3	3	4	3	5	3	4	4	3	2	3	4	4	4	4	4	3	3	5	4	4	4
38.41	1	1	2	0	1	4	4	5	16	1	7	1	3	5	5	4	4	3	2	4	4	4	3	2	3	5	3	5	4	3	4	3	2	3	2	1	2	3	3	3	4	3	3	2	3	3	3	2	3
38.42	2	2	1	4	2	2	6	9	18	2	9	1	5	5	1	5	5	5	5	5	5	1	5	5	5	5	5	5	5	5	5	5	5	5	5	5	5	5	5	5	5	5	5	1	5	5	1	5	5
38.58	2	1	2	0	2	4	1	7	20	2	9	1	4	4	3	2	3	3	3	4	4	1	5	4	2	4	3	5	3	4	3	4	4	3	5	3	5	4	4	3	2	3	4	3	4	3	3	4	3
38.61	2	2	2	0	1	3	3	9	20	1	9	1	3	3	2	2	3	4	4	5	5	4	5	4	3	5	1	5	5	5	2	5	3	3	5	3	4	4	4	4	3	4	4	3	5	4	3	3	4
38.63	1	2	2	0	1	2	2	8	17	1	8	1	4	3	4	3	5	5	2	2	5	3	3	4	4	5	5	3	2	4	2	5	3	1	2	3	3	2	5	5	2	3	1	3	3	5	2	5	5
38.64	1	2	1	2	2	1	1	7	13	1	9	1	5	3	4	3	2	4	4	3	3	3	5	3	3	4	2	5	5	5	3	3	4	4	4	4	4	4	3	4	3	3	2	3	5	5	2	5	3
38.65	1	2	2	0	1	2	2	9	19	1	5	2	4	3	4	4	3	3	4	4	5	5	4	3	4	5	3	4	5	5	3	4	1	3	4	2	3	4	5	3	3	4	4	3	4	4	4	2	4
38.65	2	2	2	0	2	1	1	9	18	1	5	2	1	4	5	5	3	5	1	5	4	2	3	4	5	3	3	4	4	1	5	1	3	4	3	3	5	4	3	4	5	5	3	4	3	2	3	1	3
38.68	2	3	2	0	2	2	1	9	18	1	4	1	2	4	4	3	4	4	3	4	4	3	3	3	3	3	4	5	4	3	2	5	2	3	4	4	2	3	2	2	1	4	3	2	1	3	2	1	2
38.74	2	1	1	2	1	3	4	9	19	2	4	3	3	4	5	4	3	3	2	4	4	3	3	3	3	4	3	5	4	4	4	4	3	4	3	3	3	3	2	4	3	3	3	3	5	3	3	3	3
38.76	2	2	1	1	2	3	3	7	17	2	4	3	2	4	4	4	2	4	4	2	4	3	3	3	4	3	3	4	5	2	3	4	2	3	3	2	2	3	3	3	3	4	3	4	3	2	3	1	3
38.87	1	1	2	0	1	1	1	9	18	2	4	1	3	4	3	4	3	5	4	4	4	3	5	5	3	5	3	3	4	3	3	3	3	3	3	3	3	2	4	4	2	4	2	2	3	4	2	4	4
38.9	1	2	1	2	1	3	4	4	15	1	9	1	4	4	3	4	4	5	4	4	4	4	4	5	4	4	4	5	5	4	4	5	4	4	5	4	4	4	5	4	4	5	4	4	5	4	4	4	4
39	2	2	1	1	2	2	3	7	18	1			3	2	3	4	3	4	4	3	5	3	4	4	4	4	4	4	5	5	3	4	2	3	3	3	3	2	4	3	2	4	2	3	5	3	3	3	3
39.02	1	2	1	1	1	2	3	9	18	1	4	2	3	4	3	4	3	4	3	4	5	3	5	4	5	4	2	5	4	4	3	4	3	3	4	3	3	3	4	3	3	4	3	4	4	2	3	2	2
39.04	1	4	1	2	2	1	1	6	9	1	4	2	3	4	4	4	2	4	3	3	5	3	3	3	5	4	3	5	5	5	3	5	3	4	5	3	4	3	4	4	3	5	4	5	3	4	4	3	5
39.09	2	1	1	1	1	3	3	7	15	3	7	1	4	5	4	4	4	5	3	4	4	3	5	5	4	4	4	5	5	5	4	5	3	4	5	3	4	3	4	4	3	5	3	3	5	4	3	4	4
39.13	1	2	2	0	1	3	2	9	20	1	9	2	3	3	2	4	3	4	4	5	5	4	5	4	3	4	1	5	5	5	3	5	3	3	4	3	4	4	4	4	3	4	4	3	4	4	2	3	4
39.13	2	2	1	1	1	2	3	9	27	1	8	1	3	5	4	4	3	5	4	4	3	4	4	4	4	5	4	4	5	4	3	5	4	4	3	4	4	4	5	5	4	4	4	3	4	5	3	5	5
39.17	2	1	1	2	5	3	4	9	18	1	9	1	4	3	3	5	4	4	2	4	4	2	5	4	3	4	5	4	3	5	3	4	2	4	4	2	4	2	3	4	1	4	2	2	4	3	2	3	3
39.21	2	1	1	1	1	3	3	4	12	2	8	1	3	4	4	4	2	4	5	4	4	4	5	4	3	4	4	4	4	5	3	4	4	3	3	4	4	3	3	3	3	4	3	3	4	4	3	3	3
39.26	1	1	2	0	1	2	2	5	20	1	6	1	3	3	3	4	5	3	3	3	3	4	2	4	4	4	4	3	3	3	4	2	2	2	3	5	3	3	3	3	3	4	5	3	5	4	4	3	5
39.28	2	1	2	0	1	1	1	8	15	1	9	1	4	4	4	4	4	4	3	4	4	4	3	5	4	4	4	4	3	4	4	4	3	4	3	4	5	4	4	4	4	4	3	3	5	5	3	5	4
39.31	1	3	2	0	1	1	1	9	20	1	5	1	2	3	5	5	3	5	3	4	5	4	5	3	5	5	3	5	4	4	3	5	3	3	3	4	3	5	1	3	2	4	4	4	4	2	3	3	3
39.31	2	2	2	0	1	2	2	9	20	2	9	1	5	5	3	5	4	5	4	5	5	4	5	5	5	5	4	5	5	5	4	5	4	4	5	4	5	4	5	5	4	5	3	3	5	5	3	5	5
39.35	2	1	2	0	1	1	1	9	17	1	4	2	3	4	3	4	3	4	3	4	4	3	5	4	3	4	2	5	4	4	3	4	3	2	3	3	2	2	3	3	3	4	2	3	5	2	3	2	3
39.41	2	4	2	0	2	2	2	9	23	1	4	2	3	4	3	4	3	3	4	2	2	4	4	2	3	2	5	3	4	4	2	4	2	5	2	2	2	3	3	2	4	2	3	4	3	2	3	3	3
39.44	2	2	1	1	1	2	2	7	14	2	1	3	3	3	4	4	3	3	3	2	4	2	4	4	3	3	3	4	4	4	3	4	3	4	2	3	4	2	3	2	2	2	2	2	4	3	2	3	2
39.44	2	2	1	1	1	3	3	9	22	1	9	1	4	4	3	4	3	4	4	4	4	3	4	5	4	4	4	5	4	4	5	4	5	4	5	4	4	4	4	4	3	4	3	3	5	4	3	4	4
39.46	1	1	2	0	1	2	2	9	22	1	7	1	4	4	3	4	3	4	4	4	4	3	4	4	4	4	4	4	4	4	3	4	3	3	4	3	4	4	4	4	4	2	4	4	2	4	4	4	4
39.5	2	4	2	0	1	2	2	9	17	1	5	2	3	3	4	4	3	4	4	3	4	4	4	3	4	4	3	4	4	4	4	4	2	3	4	3	2	4	3	3	3	2	4	3	4	3	3	3	2
39.5	2	1	2	0	2	2	2	9	22	1	8	1	3	5	4	5	4	5	3	5	5	5	5	5	5	5	3	5	5	5	4	5	4	4	5	5	4	4	5	5	3	5	4	3	5	5	3	4	4
39.53	1	4	2	0	5	2	2	8	15	1	9	2	4	4	4	4	4	5	3	3	4	3	3	3	3	3	3	3	3	4	4	3	3	3	3	3	3	3	4	4	4	3	3	3	3	3	4	4	4
39.54	1	1	2	0	2	1	1	9	18	3	5	1	4	3	4	5	2	3	3	4	5	3	4	3	5	4	4	4	4	3	2	4	3	3	3	2	2	4	2	5	3	3	3	3	3	3	3	3	3
39.55	1	2	2	0	1	2	2	8	17	1	8	2	4	1	4	3	5	5	2	2	5	3	3	4	4	5	5	3	2	4	2	5	3	1	2	3	3	2	5	5	2	3	1	3	3	5	2	5	5
39.57	2	4	1	1	2	3	2	9	19	1	4	2	4	3	4	3	3	4	4	4	4	3	4	3	4	3	2	4	4	4	5	3	3	3	4	3	4	4	2	3	3	3	5	3	4	4	3	4	4
39.66	2	2	2	0	1	2	2	9	21	1	9	1	4	3	4	4	4	5	3	3	5	4	4	5	3	4	4	4	3	5	3	4	3	4	4	3	4	4	3	4	4	4	4	3	5	3	3	4	4
39.71	2	2	1	1	1	3	3	9	25	1	4	1	2	3	3	3	4	3	3	2	2	5	3	2	5	1	5	5	4	4	3	3	3	4	4	4	4	1	4	4	1	5	2	3	3	4	2	3	3
39.75	1	1	2	0	2	1	1	9	20	1	8	1	4	4	4	5	3	3	3	2	3	3	4	3	4	4	4	4	3	5	4	5	4	4	3	4	4	4	3	3	3	2	3	3	3	3	3	3	3
39.78	2	1	2	0	2	1	1	5	17	3	1	3	5	2	2	3	3	2	5	1	5	2	4	4	3	2	3	5	2	4	3	5	2	1	2	3	3	4	1	4	5	3	4	1	4	2	2	3	4
39.84	2	1	2	0	5	1	1	4	15	1	5	2	4	4	3	3	4	4	3	4	4	4	4	4	4	4	3	4	4	4	4	5	3	3	4	4	3	3	3	4	3	4	3	2	5	4	2	3	4
39.84	1	1	2	0	2	2	2	9	25	1	8	1	3	5	3	2	4	5	2	4	5	3	4	3	2	5	2	2	4	3	2	5	2	2	3	2	2	2	5	5	2	4	2	4	3	5	3	5	5
39.86	2	2	1	2	2	3	4	8	19	1	8	2	2	5	3	2	5	3	3	3	2	2	3	2	2	5	2	2	1	2	4	2	2	1	1	1	5	1	5	3	3	2	1	2	4	5	3	2	1
39.88	2	2	1	3	1	3	5	9	20	1	7	1	5	5	3	4	4	5	4	4	5	4	3	5	4	5	3	4	4	4	4	5	4	4	5	4	4	4	5	4	4	4	4	3	5	5	3	4	4
39.92	1	1	2	0	2	3	4	9	30	1	6	3	4	4	3	3	3	4	3	4	4	4	4	4	4	5	4	5	4	5	4	4	4	4	4	5	3	3	4	4	3	4	3	3	5	4	3	4	4
39.94	1	1	2	0	1	1	1	9	20	1	6	1	3	5	4	3	4	5	3	5	5	3	4	3	5	5	3	3	4	5	2	5	4	3	4	5	4	3	5	5	1	4	2	2	2	5	1	5	5
39.95	1	2	1	2	1	2	4	9	16	1	4	2	4	4	3	3	3	4	3	4	4	3	4	3	4	5	3	5	4	5	3	4	3	3	3	3	3	3	3	3	3	4	3	3	5	2	2	2	2
39.96	2	2	1	2	1	3	4	9	24	1	5	2	2	4	3	3	2	3	4	4	3	2	4	4	3	4	3	4	4	3	3	4	4	4	4	3	2	2	4	2	2	3	3	2	3	3	3	2	3
39.99	2	2	1	1	1	3	3	9	19	2	1	3	4	3	3	4	2	3	4	4	4	5	5	4	3	4	4	4	4	5	3	5	4	5	4	5	4	4	4	4	4	4	4	4	5	4	4	4	3
40	1	2	1	2	1	3	4	8	16	1	7	1	4	3	4	3	3	4	4	3	3	4	3	3	4	3	4	4	3	4	4	4	4	4	4	4	4	4	3	3	4	4	4	4	3	2	2	3	3
40	2	2	1	2	2	3	4	9	19	1	8	1	4	3	3	3	3	4	3	3	5	3	4	5	3	4	3	5	3	4	3	2	5	4	3	4	3	3	4	4	2	3	3	2	2	4	2	4	4
40	1	2	2	0	2	1	1	9	19	1	5	1	4	3	3	4	4	4	4	2	4	4	4	2	4	4	4	3	4	5	4	4	5	3	3	5	4	4	4	4	4	2	4	3	5	4	4	5	5
40.03	2	1	2	0	1	2	2	7	14	3	5	2	2	5	3	5	2	3	4	2	3	2	4	3	4	5	2	5	4	5	4	5	4	4	5	3	3	5	4	1	1	4	2	2	4	3	2	1	2
40.03	2	2	1	2	1	3	4	9	18	1	8	2	4	3	3	3	5	5	2	5	5	2	3	5	3	5	5	4	3	5	3	5	3	4	4	3	4	2	4	5	2	4	2	3	3	4	3	4	4
40.04	2	1	1	1	1	3	2	7	13	3	5	3	3	3	4	2	4	2	3	2	2	4	3	3	4	5	5	3	5	4	5	3	3	1	1	3	4	2	3	1	3	4	1	4	2	2	4	1	1
40.08	2	2	2	0	2	2	2	9	25	1	9	1	3	3	3	5	4	2	3	4	4	4	4	3	4	2	3	4	4	4	1	3	1	3	3	2	4	4	2	1	4	3	4	4	3	2	4	2	2
40.1	1	4	2	0	1	1	1	5	19	1	9	1	3	3	3	3	3	2	3	4	2	2	4	3	3	3	3	4	3	3	3	2	3	3	3	3	2	3	3	2	3	3	3	2	3	3	3	2	3
40.11	2	4	1	1	1	3	3	8	18	1	4	2	3	4	3	3	3	2	4	4	4	4	3	3	3	4	1	3	4	4	3	3	3	2	3	2	2	2	1	3	2	5	3	4	4	2	2	2	3
40.13	2	1	2	0	2	1	1	9	35	1	6	1	3	4	4	3	2	4	4	4	3	5	4	3	4	4	4	4	4	5	4	4	4	4	4	4	4	3	3	4	3	5	3	3	5	3	3	3	3
40.16	2	1	2	0	2	2	2	5	26	1	7	2	2	3	3	3	3	3	3	2	3	3	2	3	2	4	4	4	4	3	3	3	3	2	3	4	3	3	3	2	4	3	3	3	3	3	3	4	3
40.18	2	1	2	0	1	1	1	9	18	1	9	1	3	3	4	4	2	5	4	4	4	3	4	4	3	3	5	5	4	3	4	3	4	4	5	4	5	4	3	4	5	4	3	4	3	4	2	4	4
40.2	1	2	1	1	1	2	3	9	18	1	8	1	4	3	2	3	4	4	3	2	3	3	4	3	3	4	3	3	3	5	4	3	4	4	4	3	3	3	3	4	3	3	3	3	3	4	3	4	4
40.21	1	1	2	0	1	1	1	9	18	1	9	1	4	4	3	4	3	4	4	4	4	4	3	4	4	3	4	4	4	5	3	5	5	5	5	5	5	4	5	4	4	5	4	4	5	5	3	5	5
40.23	1	2	2	0	1	2	2	9	30	3	9	1	5	2	3	3	3	5	3	4	5	3	4	5	4	5	3	5	3	5	3	5	4	5	4	4	3	3	5	4	4	4	2	2	5	4	2	5	5
40.23	2	2	2	0	1	3	4	9	19	1	7	1	4	3	3	3	3	4	3	4	3	3	3	4	3	4	3	4	3	4	3	5	3	4	4	3	3	3	4	4	3	4	3	2	4	4	2	3	3
40.24	2	2	2	0	2	2	2	9	23	1	4	2	4	1	4	2	4	3	2	5	4	5	2	5	5	5	3	3	1	3	4	5	5	3	2	2	3	4	4	1	4	5	1	2	2	4	2	1	4
40.3	2	1	1	1	1	3	2	7	13	3	5	3	3	3	4	2	4	4	3	4	4	4	3	3	4	5	5	3	5	4	5	3	3	4	4	3	4	2	3	2	3	4	1	4	2	2	4	2	1
40.31	2	1	2	0	1	2	3	9	16	1	7	2	4	4	3	3	3	4	3	4	5	2	4	3	3	3	3	4	4	3	3	4	3	3	4	3	3	3	3	3	3	4	3	2	3	3	2	3	3
40.31	2	2	1	1	1	3	3	4	15	1	9	1	4	5	3	3	3	4	3	5	5	3	5	5	4	5	2	5	4	5	5	5	5	4	5	4	4	4	5	4	4	5	4	3	5	4	3	4	4
40.31	2	2	1	2	1	2	4	9	30	1	8	3	5	4	1	5	5	3	5	2	4	4	4	4	5	3	3	5	3	4	2	4	2	2	5	2	2	4	3	3	4	4	4	4	4	3	4	2	2
40.35	1	2	1	1	1	3	3	9	16	1	5	1	2	3	5	5	3	5	3	4	5	4	5	3	5	5	3	5	4	4	3	5	3	3	3	4	3	5	1	3	2	4	4	4	4	2	3	3	3
40.35	2	2	1	2	1	3	4	9	20	1	9	1	4	3	4	5	3	5	4	4	4	3	5	5	3	5	3	5	4	5	3	5	4	5	5	4	4	2	3	3	2	4	3	2	5	4	2	3	3
40.35	1	1	2	0	2	1	1	5	12	3	1	3	4	5	2	3	2	3	5	5	5	2	5	5	3	3	3	5	4	4	3	5	3	4	2	2	5	5	1	3	1	5	4	5	4	5	3	5	4
40.37	1	2	2	0	5	2	2	6	14	3	7	1	4	3	4	3	2	4	4	4	3	3	4	3	3	4	3	4	4	3	4	4	4	4	4	4	4	4	3	3	4	4	4	4	4	4	2	4	3
40.37	1	2	2	0	5	2	2	6	14	3	7	1	4	3	4	3	3	4	4	3	3	4	3	3	4	3	4	4	3	4	4	4	4	4	4	4	4	4	3	3	4	4	4	4	4	4	2	4	3
40.37	1	2	2	0	1	2	2	5	17	1	4	1	4	3	4	4	3	3	4	5	3	3	4	3	4	4	3	3	4	3	4	4	5	5	4	5	4	4	4	4	5	3	3	4	4	4	5	5	5
40.37	1	2	2	0	1	2	3	9	18	2	9	1	5	4	3	5	4	5	4	5	4	4	5	4	5	5	4	5	4	5	4	5	4	3	5	4	5	4	4	5	4	5	3	3	4	5	3	5	4
40.38	1	1	2	0	2	1	1	9	20	1	7	1	4	3	5	3	3	5	3	4	5	3	4	4	3	5	4	4	3	4	5	3	4	3	4	3	3	3	3	3	3	3	3	3	4	4	3	4	3
40.42	1	2	1	1	1	3	3	8	15	1	8	2	1	4	3	5	3	5	4	2	4	2	3	4	4	5	4	4	4	5	1	3	3	4	4	3	2	5	1	3	2	4	3	2	2	2	2	5	1
40.42	1	2	1	1	1	2	3	8	15	1	8	2	1	4	3	5	3	5	4	2	4	2	3	4	4	5	4	4	4	5	1	3	2	4	4	3	2	5	1	3	2	3	3	3	5	2	2	3	2
40.42	2	1	2	0	1	2	2	9	18	1	9	1	3	5	3	4	3	5	4	5	5	4	5	5	4	4	4	5	5	5	4	5	4	3	5	4	3	3	3	4	4	5	4	3	5	3	3	3	3
40.47	1	2	2	0	2	2	2	9	17	1	8	1	3	4	3	4	4	5	3	3	4	3	4	3	4	4	3	4	3	4	4	5	3	3	3	3	3	4	5	5	3	3	3	2	3	4	3	4	4
40.49	1	2	1	1	1	3	3	8	14	1	4	1	4	3	2	3	4	3	4	2	2	4	3	4	4	3	4	2	2	4	3	2	3	4	2	3	4	2	3	3	2	2	3	3	2	3	3	3	3
40.49	2	1	2	0	2	2	2	5	16	1	8	1	4	4	3	4	3	3	4	5	5	4	4	4	4	4	5	4	4	4	5	4	4	5	4	4	4	4	4	4	5	4	4	4	4	4	4	5	4
40.59	1	2	1	4	1	3	6	9	19	1	9	1	5	5	3	5	4	5	4	5	5	4	5	5	5	5	5	5	4	5	4	5	5	4	5	5	4	4	5	5	3	5	3	4	5	5	3	5	5
40.6	1	2	1	1	1	3	3	5	14	3	7	1	5	3	4	3	3	2	3	2	3	3	3	4	4	3	4	3	3	4	3	4	2	4	4	3	3	3	4	4	3	3	3	3	4	2	3	2	2
40.63	2	4	2	0	2	1	1	9	20	1	5	2	2	3	3	4	5	4	3	4	3	4	4	3	4	5	3	4	5	4	5	3	5	3	5	4	2	4	4	2	1	5	3	2	2	3	3	2	3
40.68	2	1	2	0	1	1	1	8	15	1	4	1	2	3	3	4	4	5	3	3	4	2	4	5	2	3	3	5	5	5	4	3	4	4	3	3	3	3	3	3	2	4	4	3	4	2	4	3	2
40.7	2	2	2	0	1	2	2	9	32	1	9	2	4	3	3	4	3	5	3	4	1	5	5	5	4	5	4	4	5	5	4	5	4	4	4	4	4	3	5	5	4	4	4	4	5	5	4	5	4
40.72	1	2	1	1	1	2	2	9	18	1	9	1	3	4	2	4	3	4	4	5	4	3	3	3	4	3	2	4	4	4	3	4	3	4	3	2	3	3	2	3	3	4	4	3	2	3	2	2	3
40.73	2	2	1	1	2	3	3	9	18	1	4	1	3	4	3	4	4	4	4	3	3	3	2	4	4	4	3	3	4	4	2	4	3	4	4	3	3	3	3	4	3	3	2	3	4	4	4	3	4
40.85	2	1	2	0	5	4	3	9	29	1	7	1	4	3	4	4	3	4	4	4	5	4	4	4	4	5	3	4	4	4	4	4	3	3	4	4	4	3	3	3	3	4	4	3	3	4	4	4	4
40.85	2	1	2	0	2	2	1	5	15	3	1	3	5	4	5	5	1	2	5	2	4	2	4	5	4	3	2	5	4	1	2	5	1	3	2	5	4	2	2	4	3	2	5	3	3	2	4	3	3
40.89	1	1	2	0	2	2	2	9	18	1	7	1	5	4	3	4	4	4	3	4	3	4	5	4	5	5	4	4	4	5	3	5	4	5	4	4	5	3	4	4	3	4	3	3	5	4	3	4	4
40.9	2	1	2	0	1	2	2	9	17	3	9	1	5	5	4	4	4	4	3	5	5	4	5	4	4	3	4	4	5	5	3	5	3	4	5	5	3	3	3	3	3	5	3	2	3	4	2	3	4
40.98	1	3	1	1	1	1	1	9	19	1	9	1	4	3	3	4	3	4	4	3	4	4	4	4	4	5	3	4	4	5	4	4	4	4	4	3	4	4	4	5	4	3	4	3	5	4	3	5	4
40.98	2	2	2	0	1	2	2	7	12	3	9	1	5	5	3	4	5	5	3	5	5	4	5	4	5	4	5	3	5	5	4	4	3	5	5	5	5	4	3	4	3	5	3	4	3	5	4	4	4
41.01	2	1	2	0	1	1	1	9	22	1	6	1	2	4	2	4	3	4	4	5	4	3	5	5	3	4	3	5	4	5	3	4	2	3	5	3	3	2	3	4	2	5	2	2	5	3	2	4	3
41.02	1	2	2	0	1	2	2	9	31	1	9	1	4	4	3	4	3	4	3	3	4	3	4	3	3	5	4	3	4	3	3	4	4	3	4	4	4	3	4	5	3	4	4	3	3	4	3	4	4
41.03	1	3	1	1	2	2	2	5	14	1	7	1	3	4	4	3	3	4	3	4	3	4	4	4	2	3	2	4	4	4	2	5	2	5	3	3	5	3	5	3	2	4	3	2	3	3	2	1	3
41.06	2	1	2	0	2	1	1	9	23	1	4	1	4	5	3	5	2	3	4	4	3	3	5	3	3	5	2	5	4	3	4	2	3	4	4	3	4	3	4	4	3	4	4	3	4	3	3	2	4
41.11	1	2	1	2	2	3	4	9	17	3	5	2	3	5	4	4	3	5	3	3	2	3	3	3	4	4	4	3	3	4	2	4	2	4	4	4	2	3	2	2	2	2	3	3	4	3	3	4	3
41.16	1	1	2	0	1	1	1	9	27	1	4	1	5	5	3	4	2	3	4	5	4	3	5	5	3	3	5	5	4	5	4	5	3	4	5	4	4	4	3	3	3	5	3	2	5	3	3	2	2
41.18	2	3	1	1	3	3	2	9	18	2	1	3	5	5	3	5	4	5	4	5	5	4	5	5	4	5	4	5	5	5	4	5	4	5	5	5	5	5	5	5	5	5	4	4	5	5	3	5	5
41.21	1	2	1	1	1	3	3	9	25	1	7	1	4	3	4	4	2	5	4	3	4	3	5	3	3	5	2	2	3	3	3	5	2	4	4	3	4	3	4	5	3	4	3	2	3	4	2	4	4
41.27	1	2	2	0	1	3	4	7	14	2	5	1	3	3	4	3	3	3	2	1	2	2	3	2	2	3	1	3	3	4	3	4	3	3	1	3	3	2	1	3	2	2	1	2	3	3	2	3	2
41.37	1	2	1	1	1	3	3	9	19	1	9	1	4	4	3	4	4	3	2	3	4	3	4	3	3	4	4	3	4	4	4	4	3	3	3	4	4	3	3	3	3	4	4	2	2	3	3	3	2
41.39	1	1	2	0	2	2	2	9	20	1	8	1	3	3	3	4	3	4	3	3	4	3	3	3	4	4	4	3	4	3	4	3	3	3	3	4	3	3	4	3	4	4	3	3	5	4	3	4	3
41.44	2	1	2	0	2	1	1	9	17	1	9	1	4	3	2	4	3	5	4	4	5	4	5	3	3	5	2	4	4	5	5	5	3	5	4	4	5	4	5	4	3	4	3	3	4	5	2	5	5
41.46	1	1	2	0	2	1	1	9	30	3	5	1	4	3	4	3	3	4	2	4	3	3	3	3	3	5	4	4	3	4	3	4	5	2	2	2	4	4	5	3	4	3	3	3	3	3	3	4	4
41.5	2	2	1	2	2	3	4	8	15	1	9	1	2	5	2	3	3	2	4	3	5	2	3	3	3	3	2	4	4	4	3	4	1	2	5	1	2	3	1	4	3	1	3	3	4	4	3	4	4
41.51	2	1	2	0	5	2	2	9	25	3	9	1	5	5	2	5	4	5	5	5	1	2	5	5	5	5	5	5	5	5	1	4	4	5	5	5	5	2	5	5	4	5	3	2	5	5	4	5	5
41.55	1	1	2	0	1	1	1	8	15	1	7	1	4	3	3	4	3	4	3	3	4	4	3	4	3	4	2	4	3	5	4	5	4	4	4	3	4	4	4	3	4	4	3	4	3	4	3	4	4
41.55	2	2	1	1	1	2	3	6	17	1	4	1	3	1	3	2	3	1	3	1	3	4	1	2	2	1	2	2	3	1	3	5	1	3	5	4	4	5	1	1	1	1	5	3	4	3	5	5	1
41.66	1	1	2	0	1	2	2	4	10	1	7	1	2	3	4	3	3	4	2	4	2	2	3	3	4	3	2	4	3	4	2	4	2	2	4	2	2	2	4	3	2	3	2	3	4	3	3	2	2
41.66	1	2	2	0	1	2	2	9	22	2	9	1	3	3	3	4	2	3	5	5	4	4	5	3	3	4	3	3	5	4	4	5	5	4	4	4	5	5	4	3	5	4	5	4	4	4	4	4	4
41.72	1	1	2	0	2	2	2	8	10	1	7	2	5	5	4	4	3	4	4	4	3	3	5	2	3	4	3	4	5	5	3	4	3	4	5	4	4	2	4	4	3	5	1	2	5	4	1	4	4
41.76	1	2	1	1	1	2	3	8	20	3	5	2	4	4	3	3	4	4	4	4	3	3	4	4	4	4	3	4	4	5	3	4	4	4	4	4	4	3	4	4	3	4	3	2	4	4	2	4	2
41.77	1	2	1	2	1	2	4	3	12	1	5	2	4	3	4	4	3	5	3	4	4	3	3	4	4	4	3	4	4	4	3	4	3	4	4	3	4	3	4	3	2	3	2	3	4	3	3	3	3
41.78	2	2	1	2	1	3	4	9	20	3	9	1	4	5	2	4	3	5	4	5	5	4	5	5	4	4	3	5	5	5	4	5	4	5	5	5	4	4	5	4	4	5	4	3	5	4	3	4	4
41.79	2	2	1	1	1	4	4	9	18	1	9	3	3	4	4	3	3	5	4	5	3	2	4	3	2	4	4	3	4	3	3	5	3	2	4	4	2	2	4	4	2	4	2	2	3	4	3	4	4
41.85	1	1	2	0	2	2		9	25	1	2	1	3	4	3	2	4	4	2	2	4	2	4	2	2	3	5	4	2	2	2	2	2	2	3	4	2	3	2	4	2	3	2	2	2	2	2	2	2
41.85	2	1	2	0	1	1	1	8	15	1	4	1	4	5	4	4	3	3	4	4	5	3	5	3	4	5	2	5	4	3	4	2	3	4	4	3	4	3	4	4	3	4	4	3	4	3	3	2	4
41.9	2	2	1	2	1	2	4	7	11	1	9	1	3	4	3	4	3	3	3	4	3	3	4	5	4	4	3	4	3	4	3	4	3	4	4	3	4	3	2	3	3	4	3	4	4	4	3	3	2
41.91	2	3	2	0	5	2	3	3	15	2	4	3	3	4	4	2	2	4	4	4	5	4	5	2	3	4	4	2	5	5	4	5	4	2	4	4	2	4	4	4	2	4	4	4	2	4	3	4	3
41.92	2	2	1	2	1	3	5	9	21	1	9	1	3	4	2	3	4	5	4	5	4	3	5	5	4	5	4	5	3	5	3	5	3	3	4	3	3	3	4	4	3	5	3	3	5	5	3	4	4
42	2	1	1	1	1	3	2	9	19	2	5	2	5	4	3	4	3	4	3	5	5	3	5	4	3	5	3	5	4	3	2	5	3	2	3	4	3	4	4	4	3	5	3	3	5	5	3	3	4
42	2	1	2	0									4	4	3	4	3	3	4	5	4	3	4	4	3	4	4	5	4	5	3	5	5	3	4	3	3	4	3	3	3	4	4	3	5	3	3	3	4
42.09	1	2	1	2	1	2	4	9	17	1	7	1	3	4	3	4	3	5	4	4	4	3	5	3	5	5	2	5	4	4	4	4	3	2	3	3	2	3	4	3	2	4	3	3	5	3	3	2	2
42.16	1	1	2	0	1	1	1	9	10	1	8	1	2	4	4	3	1	3	4	5	2	3	4	1	3	4	3	3	5	4	5	5	4	1	4	2	2	3	5	4	3	2	4	3	4	4	3	4	3
42.16	1	4	2	0	2	2	2	7	19	1	9	1	4	4	4	5	3	4	3	3	4	4	2	4	4	4	4	3	2	5	2	4	4	4	2	4	4	3	3	2	3	3	4	2	2	4	3	4	3
42.16	2	2	1	2	2	3	4	9	22	2	4	1	3	3	4	4	4	4	3	3	4	4	3	4	4	4	3	4	3	4	2	5	3	3	3	3	3	4	3	4	4	3	3	3	4	4	2	3	3
42.17	2	1	2	0	2	1	1	9	23	1	4	1	3	4	4	3	3	4	4	5	4	3	5	5	4	4	4	5	5	4	3	4	4	3	3	4	3	4	3	3	4	5	4	4	5	4	4	3	3
42.19	2	1	2	0	2	2	2	3	12	1	5	2	3	3	3	3	3	5	3	5	5	5	5	1	5	5	5	5	5	5	5	5	4	4	5	4	4	4	4	4	4	4	4	2	5	4	5	5	3
42.22	2	1	1	1	2	3	3	6	17	1	8	1	3	4	3	4	4	2	4	4	2	3	5	5	3	5	2	3	5	5	1	4	2	5	3	3	4	3	3	1	2	3	2	1	3	2	1	1	2
42.25	1	2	1	2	2	3	4	9	23	1	9	1	4	3	3	5	3	3	3	4	3	3	4	3	4	4	4	3	4	5	4	4	4	4	4	4	4	3	4	4	3	4	3	3	3	4	3	4	4
42.26	1	2	1	1	1	3	3	5	12	1	5	2	3	4	4	4	3	4	4	4	3	4	4	3	3	3	4	4	2	3	4	4	4	4	3	4	3	5	3	4	3	3	3	4	3	4	4	4	4
42.26	2	2	2	0	2	2	4	9	22	1	9	1	5	3	3	4	5	5	3	5	4	3	5	5	3	5	3	5	5	5	3	5	3	3	5	3	4	3	4	5	3	5	3	5	5	3	5	4	5
42.29	2	4	1	1	2	3	3	9	22	1	9	1	3	3	4	4	3	4	3	3	4	4	4	4	4	4	3	5	4	5	4	5	4	4	3	4	4	4	5	4	4	3	4	3	4	4	3	4	4
42.29	1	2	1	2	2	3	4	6	12	1	7	2	1	3	3	4	3	5	4	3	4	3	3	3	2	1	2	4	4	2	3	2	3	4	5	4	5	4	5	4	5	4	3	4	4	2	3	4	3
42.3	1	4	1	3	2	1	1	4	15	3	5	3	4	4	3	4	4	4	4	4	4	4	4	4	4	4	4	4	4	4	4	4	4	4	4	4	4	4	4	4	4	4	4	4	4	4	4	4	4
42.37	2	2	1	1	1	3	3	9	19	1	9	1	1	3	4	2	2	4	3	4	2	2	2	4	3	3	4	4	4	5	4	4	3	2	2	3	2	3	4	4	3	5	2	3	4	3	4	3	4
42.38	2	2	1	2	2	3	4	9	20	2	8	2	4	2	4	1	3	2	3	1	4	2	3	3	1	2	4	1	2	5	3	5	2	1	2	5	3	5	1	3	5	3	2	1	3	5	2	3	4
42.41	2	2	1	1	1	2	3	9	18	1	8	2	2	5	4	5	2	2	4	3	4	3	5	3	2	5	2	5	4	4	3	5	3	4	5	4	3	3	5	1	1	4	2	1	4	2	1	1	2
42.41	2	1	2	0	2	1	1	9	28	1	7	1	2	4	3	4	3	4	3	4	4	2	4	4	5	4	4	4	4	5	5	4	5	3	4	5	2	5	5	4	5	5	3	1	5	3	2	3	1
42.53	1	1	2	0	1	2	2	9	18	1	9	1	3	4	3	4	4	2	4	4	2	3	5	5	3	5	3	3	5	5	1	4	2	5	3	3	4	3	3	1	2	3	2	1	3	2	1	1	2
42.53	2	4	2	0	2	1	1	9	15	1	4	2	3	4	3	4	3	3	3	3	4	2	5	3	4	4	2	5	5	4	3	4	3	3	4	3	2	2	3	3	2	4	3	3	5	3	2	2	3
42.57	2	2	2	0	1	2	2	9	35	2	8	1	3	4	4	3	3	4	4	4	3	3	4	5	3	4	3	5	4	5	4	5	4	3	4	4	2	3	4	4	2	4	2	2	5	4	2	4	4
42.59	1	4	1	1	1	1	1	9	16	2	8	1	2	3	3	3	3	3	3	3	5	2	3	4	5	3	2	4	4	4	2	4	1	2	3	2	2	3	2	2	2	5	3	3	2	3	3	2	3
42.6	2	1	2	0	1	2	2	9	17	1	9	1	5	5	3	5	4	4	2	5	5	3	5	4	4	3	4	4	5	5	3	5	3	4	5	5	4	2	4	3	2	5	2	1	4	4	2	4	4
42.66	1	1	2	0	1	2	2	8	14	1	4	1	3	4	4	3	3	4	4	3	3	5	4	2	5	5	2	4	4	4	4	4	1	2	2	3	2	2	4	3	3	2	2	3	5	2	3	3	2
42.68	2	2	1	2	1	3	4	9	20	2	7	2	4	4	3	3	4	3	4	4	3	3	4	3	4	4	4	4	3	5	3	5	4	3	3	4	4	4	3	4	3	4	4	4	4	3	4	3	3
42.72	2	2	2	0	1	4	1	6	12	2	6	2	2	4	3	4	4	3	2	2	4	3	4	2	2	5	5	2	5	5	2	2	4	3	1	2	2	4	3	1	1	2	2	3	5	1	3	1	2
42.74	1	2	1	2	1	3	4	5	13	1	9	1	3	4	4	3	3	4	4	4	4	4	4	3	4	5	4	4	5	3	5	3	5	3	4	5	3	3	2	5	3	3	3	3	3	5	3	5	5
42.74	1	3	1	2	2	1	1	9	17	1	9	2	3	5	5	2	2	2	4	3	2	3	4	2	2	2	2	2	2	2	2	2	1	1	1	1	1	2	2	2	2	2	2	2	2	3	3	3	3
42.74	1	1	2	0	1	2	2	8	14	1	8	1	3	5	4	3	3	4	4	3	5	3	4	2	5	5	2	4	4	4	4	4	1	3	2	3	2	4	3	3	2	2	1	2	3	2	3	1	3
42.74	1	2	1	2	1	3	4	9	22	1	9	1	4	3	3	4	3	5	4	4	3	3	4	5	4	3	3	3	3	4	3	3	3	3	4	3	3	2	3	4	2	4	2	3	4	4	3	4	4
42.74	1	1	2	0	1	2	2	8	14	1	8	1	3	5	4	3	3	4	4	3	5	3	4	2	5	5	2	4	4	4	4	4	1	3	2	3	2	4	3	3	2	2	3	5	2	3	3	2	2
42.76	1	2	1	3	2	3	5	9	12	1	9	2	4	4	4	3	4	3	3	4	3	3	4	3	3	4	2	3	4	4	3	3	3	3	4	4	3	4	3	3	3	3	4	2	2	3	3	3	4
42.79	2	1	2	0	1	2	2	6	18	1	8	1	2	4	4	4	4	4	1	3	2	3	2	4	3	3	2	3	5	4	3	3	4	4	3	5	3	4	2	5	5	4	3	3	2	3	2	2	3
42.83	2	1	2	0	1	1	1	9	20	1	6	1	4	3	4	2	3	3	4	4	4	3	4	4	3	4	3	4	4	4	3	4	3	4	4	4	4	3	4	3	3	4	3	4	4	3	4	4	4
42.89	2	2	2	0	1	2	2	9	22	2	6	2	3	3	3	3	2	2	4	4	4	4	5	3	3	4	3	3	3	3	3	4	4	4	4	4	4	4	4	3	5	4	5	4	4	4	4	3	3
42.89	2	2	1	1	1	3	3	9	15	1	7	1	3	3	3	3	2	4	5	4	4	4	4	3	3	4	4	4	4	4	4	2	4	2	3	4	2	3	3	3	3	3	2	2	4	3	2	3	3
42.89	1	2	1	1	1	3	3	3	11	1	8	1	4	3	2	4	3	5	5	4	4	4	3	4	4	5	5	5	3	4	2	4	2	4	3	2	4	3	4	4	3	3	3	2	5	5	2	4	5
42.91	2	1	1	1	2	2	3	9	17	1	8	1	3	4	3	4	4	2	4	4	2	3	5	5	3	5	3	3	5	5	1	4	2	5	3	3	4	3	3	1	2	3	2	1	3	2	1	1	2
42.93	2	3	2	0	2	1	1	7	16	1	9	2	4	4	4	4	3	3	2	2	2	4	2	4	4	4	3	4	2	2	2	2	2	4	4	4	3	3	3	3	3	3	2	2	2	2	3	2	2
42.93	1	2	1	2	1	3	4	9	18	1	4	1	3	2	4	4	3	5	3	3	5	4	4	3	5	3	2	5	4	4	3	4	3	3	3	4	3	5	1	3	2	4	4	3	3	2	3	3	3
42.93	1	3	2	0	1	2	2	9	19	1	9	1	2	3	5	5	3	5	3	4	5	4	5	3	5	5	3	5	4	4	3	5	3	3	3	4	3	5	1	3	2	3	3	2	3	5	5	2	4
42.93	1	3	1	2	1	2	4	9	19	1	9	1	2	3	5	5	3	5	3	4	5	4	5	3	5	5	3	5	4	4	3	5	3	3	3	4	3	5	1	3	2	4	4	4	4	2	3	3	3
42.95	1	1	2	0	1	1	1	8	15	1	4	1	3	4	3	3	3	5	3	4	4	3	4	4	4	5	3	4	4	4	3	4	3	3	4	3	3	3	4	3	3	4	3	3	4	3	3	3	3
42.95	2	2	1	2	1	2	4	9	15	1	7	1	4	4	2	3	3	3	4	5	5	3	4	5	4	3	4	4	4	5	4	5	3	3	4	3	4	4	4	4	4	3	4	4	5	4	4	3	3
42.98	1	2	1	1	2	2	2	9	30	1	5	1	3	4	4	3	4	4	2	2	4	2	4	2	2	3	5	4	2	2	2	2	2	2	3	4	2	3	2	4	2	3	2	2	2	2	2	2	2
43.01	2	2	1	2	2	2	4	8	16	1	4	1	2	5	4	5	3	2	4	3	5	3	5	3	2	5	2	5	4	4	3	5	3	4	3	4	3	5	2	2	2	4	2	1	4	2	3	4	2
43.02	2	1	2	0	1	1	1	9		1	7	1	3	4	3	5	4	4	3	4	4	3	5	5	3	5	3	4	5	4	3	5	2	3	4	4	5	2	3	2	2	5	2	3	5	2	2	2	2
43.02	2	1	1	1	2	3	2	8	15	1	7	1	3	3	3	3	3	3	3	4	3	3	3	4	3	4	3	4	3	4	3	4	3	3	3	3	3	3	3	3	4	3	3	3	4	3	3	3	3
43.03	2	4	1	2	1	1	1	7	15	1	5	2	4	2	3	2	5	2	3	4	1	5	4	4	4	1	4	4	1	4	5	3	5	3	4	1	1	4	5	2	2	1	4	5	2	3	4	4	2
43.06	1	1	2	0	5	4	2	9	20	1	9	1	3	5	4	3	3	4	4	3	5	3	4	2	5	5	2	4	4	4	4	4	4	3	2	3	2	4	3	3	4	2	3	5	5	3	3	2	4
43.1	2	2	1	1	1	2	3	5	9	1	9	1	4	3	3	4	3	4	3	4	5	4	4	5	4	4	3	4	4	4	4	4	3	4	4	4	4	3	4	4	3	4	3	4	4	4	3	4	4
43.13	1	2	1	1	1	3	3	3	11	1	8	1	4	3	2	4	3	5	5	4	4	4	3	4	4	5	5	5	3	4	2	4	1	4	3	2	4	3	5	5	3	3	3	2	5	5	2	4	5
43.18	2	4	1	2	1	3	4	7	7	1	8	1	3	3	4	3	3	3	3	2	4	4	2	3	2	2	3	3	2	4	4	3	2	2	3	2	2	2	2	3	2	4	3	3	2	2	2	2	2
43.18	1	4	1	1	1	3	2	9	22	1	5	2	5	4	4	5	4	4	3	4	4	4	2	4	3	4	3	4	3	4	2	5	2	5	4	2	5	1	3	4	1	4	1	3	4	4	3	4	4
43.19	1	2	2	0	1	2	2	9	21	1	9	1	4	4	3	3	3	4	3	4	4	3	3	4	3	4	3	4	3	4	3	4	4	4	4	3	3	3	4	4	4	4	3	3	4	4	3	4	4
43.2	1	1	2	0	1	1	2	6	17	1	5	3	2	2	3	3	5	3	3	2	2	4	4	3	1	4	3	2	2	3	5	4	4	4	5	1	4	1	1	2	4	4	3	3	4	1	4	2	2
43.27	2	3	1	2	1	2	4	9	16	1	4	2	3	3	3	4	3	4	3	3	3	3	4	4	3	4	2	5	4	4	3	4	3	3	4	3	3	3	4	3	3	3	3	3	5	2	2	3	3
43.28	1	2	1	2	2	3	4	9	18	1	9	1	4	4	3	4	3	4	3	4	4	3	3	4	4	5	3	5	4	5	3	5	4	4	5	4	4	3	5	5	3	4	3	3	5	5	2	5	5
43.28	2	1	1	1	1	3	3	4	11	1	9	1	4	4	4	4	4	4	2	4	4	4	3	4	4	4	3	4	3	4	4	4	3	3	4	4	4	2	4	4	3	2	4	4	4	4	4	4	4
43.28	2	2	1	2	1	2	4	5	10	3	6	2	4	4	4	5	2	5	3	2	3	1	2	5	4	5	4	5	5	1	1	2	3	4	3	1	2	3	4	3	1	4	4	4	3	3	1	4	5
43.29	2	3	2	0	1	1	1	9	25	3	1	3	4	3	3	5	3	5	5	4	3	2	4	5	4	5	5	5	4	5	4	5	4	4	4	4	3	2	5	4	2	5	2	2	5	4	3	4	3
43.37	2	1	1	1	3	3	2	4	15	1	4	1	5	4	4	4	3	5	3	5	5	4	4	5	4	5	4	5	5	5	4	4	4	3	5	5	3	4	4	4	4	5	4	3	5	4	3	4	4
43.39	1	2	1	2	1	3	4	9	20	1	9	1	3	3	3	2	3	2	3	3	3	3	3	3	3	3	3	3	3	2	3	3	3	2	3	3	3	3	3	3	3	3	3	3	3	3	3	3	3
43.39	2	2	1	3	1	3	5	9	14	3	9	1	4	5	3	5	3	3	4	4	4	2	3	4	5	3	2	4	4	4	2	4	1	2	3	2	2	3	2	2	2	5	3	3	2	3	3	2	3
43.41	1	2	1	2	1	3	4	9	15	1	9	1	2	2	3	3	3	4	3	4	4	5	4	4	4	4	4	3	3	5	3	4	2	3	4	3	2	3	4	4	3	3	3	3	4	4	3	4	4
43.41	2	2	1	2	1	3	4	9	15	1	9	2	3	3	4	3	3	2	4	5	4	2	4	5	3	4	4	5	3	5	4	5	4	3	5	2	5	5	4	3	3	4	3	4	3	4	4	5	5
43.43	2	1	2	0	1	1	1	8	17	1	5	2	3	5	2	4	3	5	4	5	4	3	5	3	3	4	3	4	5	5	3	5	3	3	5	3	3	4	5	4	4	5	3	3	4	4	4	4	4
43.46	1	1	2	0	1	1	1	5	12	1	5	1	3	3	3	3	3	3	3	4	5	3	4	3	2	4	2	3	3	4	3	3	4	3	4	2	3	3	3	4	4	4	3	4	4	4	2	4	3
43.6	1	2	1	1	1	3	3	4	10	1	7	1	3	4	3	4	3	4	3	4	4	3	4	4	4	5	4	5	4	5	4	5	3	3	4	4	3	4	5	4	3	4	3	3	5	5	2	5	4
43.64	1	2	1	4	1	3	6	9	20	1	8	2	4	4	3	5	5	5	3	3	5	4	4	4	5	5	4	3	3	3	4	4	3	2	4	4	3	4	5	5	4	4	3	4	4	4	3	4	4
43.69	1	3	1	1	1	3	2	9	12	1	7	1	4	5	2	2	3	3	5	1	5	5	2	5	5	4	5	4	5	3	4	4	5	5	2	4	1	3	1	2	4	1	3	1	1	5	1	2	4
43.74	1	2	1	1	5	2	3	9	8	3	1	3	4	3	3	2	3	4	4	4	4	3	4	3	2	3	3	4	4	3	2	3	1	3	4	2	4	3	3	3	2	4	2	2	4	3	2	3	3
43.8	1	1	2	0	2	2	3	9	14	1	7	1	4	4	4	4	3	4	3	3	5	3	4	4	4	5	2	4	4	5	4	5	4	5	4	4	5	3	4	5	3	4	3	2	3	5	2	5	5
43.81	2	2	1	2	1	3	4	9	21	1	9	1	3	3	2	3	4	4	3	4	2	2	4	3	4	4	3	4	4	5	3	5	4	3	4	4	3	2	3	3	3	4	2	2	4	3	2	4	3
43.84	2	2	2	0	1	1	1	9	18	1	9	1	3	3	3	3	4	4	3	3	3	4	4	3	3	5	3	5	3	3	3	4	3	3	3	4	3	5	5	3	3	4	4	3	4	5	3	5	5
43.85	2	1	2	0	1	1	1	9	25	1	9	1	4	3	4	4	3	5	3	4	5	4	5	5	2	5	4	4	5	4	4	5	4	4	4	4	3	4	5	5	4	4	4	5	4	5	4	3	5
43.86	1	2	1	2	2	3	4	8	17	1	5	2	3	4	4	2	2	4	3	3	3	3	4	3	4	3	3	2	4	4	2	4	3	4	3	3	4	4	3	4	4	3	4	3	4	3	3	4	4
43.89	1	3	1	2	2	3	4	8	15	1	9	2	2	3	3	3	4	3	2	4	5	4	2	3	5	3	3	4	4	4	3	4	3	3	3	3	2	4	4	4	5	3	4	4	3	5	5	4	4
43.95	2	4	1	1	1	2	3	9	25	2	8	1	2	3	3	4	4	3	4	4	4	4	3	4	4	2	3	4	4	4	2	5	2	4	3	3	3	3	2	3	3	4	3	4	5	2	3	2	2
43.96	2	2	1	2	1	3	4	4	13	1	4	3	3	4	5	5	3	5	2	5	4	4	3	3	4	4	3	5	5	3	3	5	2	3	3	4	2	3	3	3	4	5	3	4	3	2	3	3	3
44.01	1	2	1	3	2	3	5	8	15	1	8	2	3	2	4	3	4	2	3	2	3	2	4	4	3	3	2	4	3	2	1	3	3	2	4	2	3	2	4	3	2	2	2	2	3	2	3	2	5
44.2	1	1	2	0	2	1	1	5	16	3	1	3	4	4	3	3	2	2	5	2	4	2	4	5	3	3	2	5	1	4	2	5	1	3	4	4	5	4	1	3	5	2	5	5	1	2	4	2	1
44.27	1	2	1	2	1	3	4	9		1	6	2	3	5	4	3	3	4	4	3	5	3	4	2	5	5	2	4	4	4	4	4	1	3	2	3	2	4	3	3	2	2	3	5	2	3	3	2	2
44.36	1	1	2	0	2	2	2	9	15	1	6	1	4	4	3	4	3	5	4	4	5	3	5	4	5	5	2	5	4	4	3	4	3	3	4	3	3	3	4	4	3	4	3	3	5	3	2	3	3
44.4	1	2	1	4	1	3	5	8	17	2	7	2	3	3	3	5	3	4	4	4	5	4	4	4	3	5	1	4	5	4	2	5	3	3	5	3	4	3	4	4	3	4	5	3	4	3	2	3	4
44.42	1	1	2	0	2	1	2	9	18	1	5	1	4	4	3	2	3	3	3	4	4	1	5	4	2	4	3	5	3	4	3	4	4	3	5	3	5	4	4	3	2	3	4	3	4	3	3	4	3
44.45	1	2	1	1	2	2	3	9	26	1	9	1	3	5	5	4	4	3	2	4	4	4	3	4	4	4	3	5	4	4	5	4	3	4	3	2	2	4	4	4	3	3	3	3	3	3	4	3	3
44.49	1	2	1	3	1	3	5	9	20	1	9	1	4	4	3	4	4	4	3	4	2	4	4	4	5	3	4	3	4	4	4	3	4	3	4	4	3	4	3	4	4	4	4	4	3	3	4	4	4
44.68	1	1	2	0	1	4	4	9	20	1	8	1	2	3	2	3	4	4	3	3	2	3	4	4	3	3	3	4	3	3	3	4	3	3	4	3	3	3	2	2	2	3	3	2	4	3	2	3	3
44.74	1	2	1	1	1	3	3	8	19	1	9	2	3	3	4	4	2	4	4	3	4	3	4	4	3	5	4	5	4	4	5	5	3	2	2	4	3	5	3	4	4	3	5	4	4	4	3	5	5
44.75	1	1	1	2	5	2	2	9	19	1	9	1	3	4	4	4	4	4	3	3	3	2	2	3	2	2	5	4	3	5	2	2	3	2	3	4	5	4	4	2	1	3	3	2	3	3	4	2	5
44.76	1	1	2	0	2	4	5	8	14	1	9	1	2	2	4	5	3	3	4	3	5	1	2	4	1	5	2	4	4	4	1	2	5	1	5	3	4	5	3	3	3	4	4	4	4	3	3	5	2
44.83	1	1	2	0	2	2	2	9	20	1	9	1	3	4	3	3	4	3	2	3	4	3	4	4	4	4	3	4	3	5	2	4	2	4	3	3	3	3	2	2	2	3	4	3	3	3	2	3	3
44.95	1	2	1	2	1	3	4	9	17	1	8	1	5	4	3	5	3	4	3	5	4	4	4	4	4	4	4	4	4	4	3	4	4	4	4	3	5	4	4	4	3	5	3	4	4	3	4	5	4
45	1	4	1	2	5	2	4	9	30	1			2	5	3	5	5	3	1	2	5	2	3	5	5	4	2	3	2	3	3	4	2	3	3	4	3	2	5	4	3	4	2	1	5	4	2	4	4
45	1	2	1	3	2	3	6	3	5	1	6	3	4	4	4	4	4	5	3	3	4	3	3	3	3	3	3	3	3	4	4	3	3	3	3	3	3	3	4	4	4	3	3	3	3	3	4	4	4
45	1	2	2	0	2	2	2	7	20	1	5	3	4	3	2	4	4	4	3	5	5	4	4	4	3	3	3	3	4	4	3	4	4	4	4	4	3	4	4	3	3	4	4	3	3	4	4	4	4
45.1	1	2	1	2	1	3	4	9	40	1	9	1	4	4	4	4	2	4	3	4	5	3	4	4	4	4	4	4	5	4	5	5	5	4	4	5	4	4	4	4	4	4	4	3	4	5	3	5	5
45.18	1	2	2	0	2	1	2	9	18	1	5	2	1	3	4	4	2	4	3	4	3	4	4	3	4	5	3	5	2	3	3	2	3	4	4	3	3	5	5	3	4	5	4	5	3	5	4	4	3
45.19	1	1	2	0	1	1	1	8	15	1	7	1	5	3	4	3	3	4	4	5	3	4	5	4	3	3	4	5	4	4	3	5	3	5	4	3	4	3	5	2	2	4	2	2	3	3	2	2	3
45.44	1	1	2	0	2	1	1	9	23	2	9	1	4	5	5	4	3	3	2	4	4	4	3	4	4	3	3	1	4	3	5	4	3	4	3	2	2	4	4	2	3	3	3	3	3	3	4	3	3
45.5	1	2	1	2	1	3	4	5	18	1	9	1	3	4	3	4	4	5	4	4	4	4	4	4	3	5	3	3	4	4	3	4	3	3	4	3	3	3	5	5	3	4	3	2	3	4	2	4	3
45.53	1	2	1	2	1	3	4	5	12	1	7	2	2	4	3	1	3	3	5	2	4	1	4	4	2	3	4	2	4	4	4	3	3	5	3	1	1	4	4	3	4	3	2	3	4	1	2	2	4
45.69	1	4	1	2	2	3	4	7	10	1	7	1	2	3	3	2	3	3	3	2	3	4	3	2	4	4	3	4	5	4	4	3	2	3	3	3	2	3	3	3	2	3	2	3	2	3	3	3	3
45.69	1	2	2	0	1	6	2	9	27	1	9	1	4	3	3	3	3	3	3	4	2	4	4	1	3	5	5	5	2	5	4	5	1	3	4	3	4	2	5	4	2	3	1	3	4	4	3	3	3
45.69	1	4	1	2	2	3	4	9	13	2	6	1	3	2	3	1	4	3	3	2	3	4	3	2	4	4	3	4	4	3	4	3	3	3	3	2	3	2	2	3	2	3	2	3	4	2	3	3	3
45.74	1	2	1	1	1	3	3	8	7	1	7	3	4	3	3	4	4	4	4	2	4	4	4	3	4	4	4	3	5	5	5	4	5	3	3	5	4	4	4	4	4	3	4	3	5	4	4	5	5
45.78	1	2	1	2	1	2	2	9	22	2	6	2	3	3	3	3	2	2	4	4	3	4	5	3	3	4	3	3	3	3	3	4	4	3	4	4	4	4	4	3	5	4	5	4	4	3	4	3	3
45.79	1	2	1	3	1	2	5	6	9	1	4	3	2	4	3	5	4	5	4	5	4	5	3	4	4	5	4	1	4	5	5	3	3	3	5	4	3	5	3	5	3	4	4	3	5	5	3	4	3
45.8	1	1	2	0	1	1	1	9	15	1	9	1	4	4	3	4	4	3	3	4	4	4	3	4	4	3	4	4	4	5	3	4	5	5	5	5	5	4	3	4	4	4	4	4	4	4	4	4	4
45.83	1	2	1	2	1	3	4	8	19	1	9	1	3	4	5	4	2	3	4	2	4	5	1	1	3	3	5	3	2	3	3	4	1	1	5	1	2	1	5	4	1	1	5	5	4	3	5	4	2
45.85	1	2	1	3	1	3	5	9	14	1	9	1	3	5	4	3	3	4	4	3	4	3	4	2	5	5	3	4	4	4	4	4	3	3	2	3	2	4	3	3	2	2	3	5	2	3	3	2	2
45.87	1	3	2	0	1	2	2	9	19	1	9	1	2	3	5	5	3	5	3	4	5	4	5	3	5	5	3	5	4	4	3	5	3	3	3	4	3	5	1	3	2	4	4	4	4	2	3	3	3
46.04	1	1	2	0	1	2	2	9	25	1	9	1	3	5	4	5	3	3	2	3	4	3	3	3	4	2	4	5	4	4	2	4	3	3	4	4	3	2	1	3	1	3	5	4	2	4	3	2	3
46.12	1	2	1	2	1	3	4	8	18	1	9	1	2	2	3	2	3	3	3	2	3		4	2	3	4	4	4	3	3	2	3	2	2	2	2	2	3	3	3	3	2	3	2	3	4	2	3	3
46.14	1	1	2	0	1	1	1	9	24	1	9	1	4	3	3	4	4	3	2	5	5	5	4	3	5	3	2	5	5	5	5	5	4	5	5	5	4	3	4	3	3	5	3	2	3	2	1	3	3
46.14	1	2	1	1	1	3	3	5	16	3	4	3	3	3	2	5	5	4	3	3	3	3	5	2	5	2	4	1	3	1	3	2	1	5	3	5	4	2	3	5	2	5	3	3	2	4	4	2	3
46.15	1	1	2	0	2	4	3	3	8	3	2	3	3	3	3	4	4	3	4	3	3	2	4	5	3	3	1	3	4	3	3	5	2	3	5	3	4	2	5	3	2	4	2	3	4	4	2	4	4
46.18	1	1	2	0	1	1	1	8	19	3	5	2	3	2	5	1	1	2	5	2	2	1	3	4	5	1	4	5	1	2	2	2	1	3	3	4	2	3	1	5	5	1	5	5	1	2	4	2	1
46.21	1	2	2	0	5	2	2	9	19	1	9	1	4	4	3	4	2	5	4	3	4	4	4	3	4	5	4	3	4	4	4	4	3	3	4	4	4	4	5	4	2	3	3	4	3	4	2	4	4
46.24	1	2	2	0	1	2	2	9	20	1	9	1	4	4	4	4	3	4	4	4	4	4	4	3	5	4	3	4	5	5	4	5	5	4	4	4	4	5	4	3	5	4	5	4	4	3	3	3	3
46.25	1	2	1	1	2	3	3	9	16	1	9	2	3	4	3	3	3	3	3	4	3	3	3	3	4	3	2	4	3	4	3	5	3	3	4	4	3	3	4	4	3	4	3	3	4	3	3	4	4
46.26	1	4	2	0	2	1	1	7	15	1	8	1	2	1	5	3	3	3	3	5	4	5	5	2	4	2	4	5	1	4	2	4	1	1	5	4	4	5	5	5	1	2	2	5	3	2	3	3	5
46.33	1	1	2	0	2	1	1	9	23	1	5	2	3	3	2	3	3	3	5	5	3	4	5	4	3	5	2	5	5	4	2	4	3	3	5	2	3	4	3	3	3	5	3	3	5	4	3	4	3
46.34	1	4	2	0	2	1	1	9	20	1	9	1	4	4	3	3	3	3	3	3	4	3	3	4	3	4	3	3	4	4	5	5	5	4	4	4	4	3	3	3	2	4	3	3	3	3	3	3	3
46.34	1	2	1	1	1	3	3	8	15	1	8	2	1	4	3	5	3	5	4	2	4	2	3	4	4	5	4	4	4	5	1	3	3	4	4	3	2	5	1	3	2	3	4	3	5	2	2	3	2
46.43	1	2	1	1	1	3	3	9	26	1	9	1	3	5	2	1	2	3	5	5	3	5	4	3	3	5	5	3	2	4	3	3	1	5	1	3	1	4	1	1	1	5	4	5	3	3	1	5	4
46.44	1	2	1	1	1	3	3	9	20	2	9	1	4	4	4	4	3	3	4	5	4	4	5	3	3	4	3	3	4	4	4	5	5	4	4	4	4	5	4	3	5	4	5	4	4	4	4	3	3
46.45	1	2	1	3	1	3	5	5	10	3	6	1	5	3	5	5	3	3	2	3	1	5	5	1	2	3	3	3	5	4	2	5	3	4	4	5	3	2	2	3	3	3	3	3	1	3	3	3	3
46.45	1	2	1	1	1	3	3	4	10	1	4	1	4	3	3	4	4	4	3	4	4	4	4	3	3	4	3	4	4	5	4	5	3	4	4	4	4	4	5	4	4	4	3	3	4	4	3	4	4
46.55	1	2	1	3	1	2	5	9	18	1	9	1	4	4	4	2	3	4	4	5	3	4	5	4	3	4	3	4	5	4	5	5	5	2	4	4	1	4	3	3	4	4	4	3	4	4	3	4	4
46.56	1	1	2	0	1	3	4	9	20	1	6	1	3	3	3	3	3	3	3	3	3	3	3	3	3	3	3	3	3	3	3	3	3	3	3	3	3	3	3	3	3	3	3	3	3	3	3	3	3
46.69	1	1	2	0	2	1	1	7	16	1	5	2	4	2	3	4	3	3	3	4	4	3	4	3	3	3	3	3	4	3	4	4	3	4	3	4	4	3	3	3	3	4	3	3	4	3	3	3	3
46.87	1	1	1	2	1	3	4	9	21	2	9	1	3	4	3	4	3	3	5	4	4	4	5	3	3	4	3	3	4	4	4	4	5	4	4	4	4	5	4	3	5	4	4	4	4	4	4	3	3
47.11	1	2	1	2	1	3	4	9	18	1	9	1	2	4	3	2	4	4	3	3	3	4	4	4	4	4	3	3	2	3	3	4	3	2	3	3	2	3	3	4	3	2	3	2	2	3	3	3	3
47.26	1	2	2	0	1	2	2	9	18	1	9	1	4	3	3	4	4	4	3	4	3	4	3	3	4	4	2	4	4	5	3	4	3	4	4	3	4	3	5	4	3	4	2	2	4	4	2	4	4
47.27	1	2	1	1	1	2	3	9	16	1	4	1	3	3	3	3	3	3	3	3	3	3	3	3	3	3	4	3	3	4	3	3	3	3	3	3	3	4	3	4	4	3	3	3	3	3	3	3	4
47.64	1	2	1	1	1	3	3	7	15	1	4	1	4	3	3	3	4	4	3	4	4	4	4	3	4	3	4	3	3	4	4	3	3	3	4	3	3	3	3	3	3	4	3	3	4	4	3	3	3
47.66	1	2	1	1	2	2	2	8	15	1	6	1	3	5	3	3	3	3	4	4	2	4	4	3	3	4	2	2	4	5	3	4	3	4	3	3	3	4	3	3	3	4	3	4	3	3	3	4	3
47.66	1	2	1	2	1	3	4	9	16	1	6	1	3	4	5	5	3	3	3	5	1	2	5	1	5	5	4	3	4	4	5	1	3	3	2	3	1	3	3	4	2	4	3	4	3	4	5	3	5
47.67	1	4	1	2	1	3	4	7	12	1	7	2	3	3	3	4	4	4	4	3	4	4	3	4	4	4	3	3	3	4	4	4	3	4	3	3	4	4	4	4	3	4	4	4	4	4	3	4	4
47.68	1	2	1	2	1	3	4	5	17	1	9	1	2	4	4	4	2	4	3	4	5	2	3	4	2	5	3	4	2	4	2	4	3	3	4	2	2	4	4	4	4	3	3	3	4	4	3	4	4
47.8	1	2	2	0	1	2	2	9	40	1	7	1	4	3	4	4	3	4	4	3	4	2	5	3	3	3	3	3	4	4	2	4	2	4	3	2	4	3	3	3	2	3	2	3	3	4	2	4	4
47.91	1	2	2	0	1	2	2	7	15	1	9	1	2	3	2	2	3	3	4	3	4	3	3	4	4	5	3	2	4	5	2	4	3	2	4	3	2	3	4	4	3	3	3	3	3	4	3	4	4
48	2	2	1	2	1	3	3	9	18	1	8	1	5	3	3	5	3	5	4	3	3	5	5	5	4	5	5	5	4	4	4	5	3	5	4	4	5	5	5	5	3	4	4	3	4	4	2	4	3
48.05	2	2	1	2	1	3	4	9	15	1	7	2	3	3	4	3	2	4	3	3	4	4	3	4	4	3	3	3	3	5	3	3	3	3	3	3	4	3	3	3	3	3	3	4	4	3	3	3	3
48.1	1	2	1	2	1	3	4	8	16	1	9	1	2	2	3	1	5	5	3	4	5	4	5	5	5	5	3	5	5	5	5	5	5	2	5	5	2	3	5	4	3	5	4	3	5	5	2	5	5
48.17	1	1	2	0	2	1	1	4	13	1	4	3	3	4	3	3	3	4	4	4	5	4	4	4	4	4	5	5	4	5	4	5	4	4	4	4	3	4	4	4	4	4	4	4	5	4	4	4	4
48.25	1	3	1	3	2	4	3	9	24	1	4	2	2	4	3	3	3	2	3	4	3	5	5	5	4	2	2	5	4	5	3	5	3	3	5	3	3	3	2	2	3	5	3	3	5	3	2	3	2
48.31	1	1	2	0	2	4	3	8	16	1	9	1	3	5	5	5	3	5	2	3	3	3	2	5	3	3	3	3	4	2	4	2	4	3	3	5	3	3	3	5	4	5	3	2	2	3	3	2	3
48.32	1	1	2	0	1	4	3	4	12	3	3	3	3	4	3	2	3	2	4	3	2	4	2	3	3	3	1	3	4	4	2	3	3	3	3	3	4	3	4	2	2	4	3	2	3	4	2	2	3
48.38	1	1	2	0	1	2	2	9	30	1	4	2	4	4	3	4	4	5	3	5	5	3	3	4	4	5	3	5	4	4	4	5	4	4	4	4	4	3	4	4	4	4	3	4	5	5	3	5	5
48.39	2	2	1	2	1	3	3	7	20	1	5	2	2	3	2	4	4	5	3	4	4	4	4	5	4	5	3	4	4	5	5	5	4	2	4	4	2	5	5	5	5	4	5	3	5	5	3	5	5
48.45	1	4	1	1	2	3	2	9	25	1	5	2	4	3	3	4	4	3	2	3	4	3	3	3	3	4	2	4	4	4	2	4	2	4	3	3	3	4	4	4	4	5	3	4	5	4	3	4	4
48.49	1	1	2	0	1	1	1	9	20	1	5	1	4	5	3	4	3	5	4	5	3	3	5	4	2	5	3	5	4	5	5	5	3	3	5	3	3	5	4	4	5	5	5	3	5	4	3	4	4
48.61	2	2	1	1	1	3	3	2	7	2	6	2	4	2	1	4	5	5	5	3	3	4	1	3	5	5	3	3	2	3	1	5	5	1	2	1	5	5	1	2	3	3	3	5	4	3	3	3	5
48.63	2	2	1	1	1	3	3	9	35	3	4	1	3	4	3	4	3	3	3	5	3	3	5	4	3	3	3	4	5	4	3	3	4	2	4	4	2	4	2	1	3	5	2	2	3	2	2	2	2
48.64	1	2	1	2	1	3	4	9	20	1	7	2	2	4	3	1	3	3	5	2	4	1	4	4	2	3	4	2	4	2	4	3	3	4	3	1	1	2	2	3	4	3	2	3	4	1	2	3	4
48.68	1	1	2	0	1	2	2	7	20	1	4	2	3	3	3	3	4	4	3	3	4	3	5	3	2	3	4	3	4	4	4	4	3	4	4	3	3	3	3	2	2	4	3	2	3	2	2	2	2
48.72	1	2	2	0	1	2	2	7	18	3	7	1	3	4	4	3	3	5	4	4	4	4	5	4	4	5	4	4	4	5	3	5	4	3	4	4	3	3	4	4	3	5	3	3	4	4	3	4	4
48.72	2	1	2	0	2	1	1	9	27	1	8	1	4	4	3	4	4	4	4	5	3	3	3	4	3	3	4	3	3	4	3	4	3	2	4	3	3	3	2	3	3	4	3	4	3	3	2	2	4
48.95	1	3	2	0	1	1	1	5	17	1	4	1	2	4	3	4	4	5	2	4	2	1	3	2	3	3	3	3	1	4	2	4	4	5	1	1	5	2	3	4	2	4	4	3	3	4	4	4	1
48.96	1	2	1	1	1	3	3	9	25	1	7	2	3	5	3	2	2	1	5	4	2	2	5	5	3	4	4	4	1	4	3	3	3	4	2	3	3	4	3	5	2	2	3	5	4	2	3	3	4
48.96	2	1	2	0	2	1	1	9	25	1	7	2	2	5	4	3	2	4	5	5	4	3	3	4	3	2	3	4	1	1	3	5	3	3	4	2	2	3	5	4	3	4	4	1	4	3	4	1	4
48.96	2	2	1	2	1	3	4	9	40	3	4	3	3	5	2	5	4	4	4	5	3	3	5	5	4	4	5	5	5	4	4	5	3	4	5	3	4	4	4	4	4	5	4	3	3	4	3	4	4
48.98	1	2	1	3	1	3	5	9	20	1	4	1	4	3	2	5	5	2	3	3	3	3	4	4	5	3	5	4	4	4	4	3	3	3	3	5	5	2	1	2	2	4	3	3	4	2	2	1	2
49.07	2	2	1	2	1	3	4	7	14	3	4	2	3	3	3	3	4	5	4	4	5	4	4	4	4	4	3	4	4	2	3	4	4	3	4	4	3	2	4	4	2	4	2	2	4	4	2	4	4
49.1	1	2	1	2	1	3	4	9	20	1	9	1	4	4	3	4	3	3	4	4	4	4	3	4	4	3	4	4	4	5	3	4	5	5	5	5	5	4	3	4	4	4	4	4	4	4	4	4	4
49.1	2	2	1	1	1	3	3	9	25	3	4	1	3	3	3	5	4	4	3	4	3	3	4	3	4	4	4	3	5	4	3	4	3	3	4	3	3	3	5	4	2	5	2	4	3	4	3	4	4
49.15	1	1	2	0	1	1	1	9	15	1	9	1	4	4	3	4	4	3	3	4	4	4	3	4	4	3	4	4	4	5	3	5	5	5	4	5	5	4	4	5	4	4	4	4	5	4	4	4	4
49.18	1	2	1	2	1	2	4	7	18	1	9	1	4	3	3	3	3	4	3	3	4	4	3	3	3	3	4	4	3	3	4	3	3	4	4	4	3	3	4	4	3	3	4	3	3	4	3	4	4
49.2	2	2	1	1	1	3	3	9	22	1	4	1	3	3	4	4	2	4	4	4	4	2	3	4	3	4	3	4	4	4	3	3	3	3	4	3	3	3	4	4	3	4	3	2	4	4	2	4	4
49.22	1	2	1	2	1	3	4	8	21	1	4	2	3	2	3	5	3	4	4	4	4	4	5	5	4	4	4	5	4	4	4	5	4	4	3	4	4	4	5	4	4	4	4	4	5	4	4	4	4
49.24	1	2	1	2	1	3	4	5	9	1	9	2	3	3	3	2	4	4	3	3	3	3	4	4	4	4	3	4	4	4	3	4	3	3	4	4	3	3	4	3	3	4	3	3	4	4	4	4	3
49.31	2	2	1	1	1	3	3	8	15	2	9	1	4	4	3	4	3	4	4	4	4	4	3	4	5	2	3	4	3	4	4	4	4	3	4	4	4	4	5	4	4	3	4	4	5	4	4	3	3
49.32	2	2	1	2	1	2	2	9	20	2	9	1	4	4	3	4	3	4	3	4	4	3	4	4	3	4	3	4	5	4	3	4	4	3	4	4	4	3	4	3	3	4	3	3	4	3	3	4	4
49.4	1	2	1	1	1	3	3	9	20	1	9	1	4	4	3	4	4	5	3	4	4	3	5	4	4	4	3	3	5	4	4	4	4	4	4	4	4	3	4	4	3	4	3	3	4	4	3	4	4
49.44	2	1	2	0	1	2	2	4	10	1	7	1	4	4	3	4	3	5	3	4	5	4	5	3	3	4	3	3	4	4	3	4	3	3	4	3	4	3	4	3	3	4	3	1	3	3	1	3	2
49.54	1	2	1	1	1	3	3	7	10	1	9	1	4	4	3	4	5	4	3	3	5	3	5	5	4	4	2	4	4	5	3	4	3	4	3	3	4	2	2	4	2	4	3	4	5	2	4	3	5
49.55	2	1	1	2	2	3	3	7	13	1	4	3	3	3	4	5	3	3	4	3	4	2	3	2	3	3	4	2	2	4	4	4	4	4	3	4	3	4	3	4	3	3	4	3	2	3	2	3	3
49.56	2	2	1	2	1	3	3	9	22	2	9	1	3	3	3	4	3	3	4	4	3	3	4	3	3	4	3	3	4	3	3	4	4	4	5	4	4	4	4	3	5	4	4	4	4	3	4	3	3
49.68	2	1	1	1	1	2	3	7	15	1	4	1	3	4	3	2	3	4	3	5	4	3	3	5	3	4	2	5	3	3	2	5	3	3	4	3	3	3	4	4	3	4	2	3	5	4	2	4	3
50	2	4	1	2	2	4	2	9	20	1	6	1	5	4	3	5	4	4	4	4	5	4	5	4	4	5	4	5	4	5	3	5	3	5	4	4	5	3	4	3	4	4	4	3	5	4	2	4	4
50.01	1	2	1	2	1	3	4	8	17	1	8	2	2	3	4	3	3	4	3	4	3	3	4	4	4	3	3	5	3	5	4	5	4	3	4	4	3	4	4	4	3	5	3	3	5	3	4	3	3
50.01	2	1	1	2	1	3	4	9	21	2	9	1	4	4	3	4	3	3	5	4	4	4	4	3	3	4	3	3	4	4	4	4	4	4	4	3	4	5	4	3	4	4	3	4	4	4	4	3	3
50.07	1	1	2	0	3	4	4	9	9	3	4	2	2	2	3	2	3	3	3	3	4	3	4	4	3	4	4	4	3	3	3	3	3	2	2	4	3	2	3	3	3	4	4	2	3	3	2	2	2
50.14	1	3	1	1	2	3	2	9	24	1	5	2	3	4	4	3	4	4	3	4	3	3	4	4	3	4	4	5	5	4	4	5	4	3	4	3	4	4	3	3	2	2	3	5	2	3	3	2	2
50.2	1	2	1	2	1	3	4	9	18	1	8	1	4	4	4	4	4	3	3	5	3	3	5	3	4	4	3	3	4	4	5	4	4	4	4	4	4	3	3	3	3	4	3	3	3	3	3	3	3
50.33	2	2	1	1	2	2	2	7	12	1	9	1	4	4	3	4	1	5	5	4	4	3	4	4	3	4	1	5	5	4	3	3	3	4	5	3	4	3	4	4	2	5	3	3	4	4	2	3	3
50.35	1	1	2	0	2	1	1	8	15	1	8	1	3	3	4	4	2	2	4	4	2	3	5	5	3	3	3	5	3	2	1	1	2	3	2	4	3	4	4	5	3	3	3	4	3	3	4	5	3
50.41	2	3	1	1	1	3	2	9	17	1	5	2	3	3	3	5	3	5	4	3	4	3	3	4	3	4	3	4	3	5	3	4	3	4	4	3	2	4	2	3	2	3	4	3	5	3	2	3	2
50.49	1	2	1	2	1	3	4	9	22	1	4	1	4	5	2	5	5	5	4	5	3	5	4	4	4	5	3	4	4	5	4	4	4	4	5		4	5	4	5	4	4	5	4	4	5	4	4	4
50.52	1	3	2	0	1	1	1	9	17	1	5	2	2	3	3	4	3	4	3	3	3	3	4	4	3	3	3	5	5	5	4	3	2	4	3	3	3	3	3	3	3	3	4	3	4	2	4	3	2
50.52	2	2	1	1	1	3	3	4	11	3	5	2	3	4	5	3	3	5	2	4	3	4	5	4	4	5	3	5	3	4	3	5	2	4	5	2	3	3	5	5	3	4	2	4	5	5	4	3	2
50.57	1	2	1	1	1	3	4	6	12	1	9	1	4	3	3	4	4	4	3	3	4	3	3	4	3	4	3	5	3	4	3	4	3	3	4	3	3	3	4	4	3	3	3	4	4	4	3	4	4
50.59	2	2	2	0	1	2	2	9	22	2	9	1	3	4	3	4	3	3	5	5	4	4	5	3	4	4	3	3	4	4	4	4	5	4	4	4	5	4	4	3	5	4	5	4	4	4	4	4	4
50.76	2	3	1	2	1	3	2	7	12	1	7	1	4	5	3	4	2	3	4	4	3	3	5	3	3	5	2	5	4	3	4	2	3	4	4	3	4	3	4	4	2	4	4	3	4	3	3	2	4
50.8	1	2	1	2	1	3	4	9	20	1	8	2	4	3	3	3	4	4	3	3	5	3	3	4	3	4	3	4	3	5	3	4	3	4	3	3	4	3	4	4	2	3	3	3	5	4	2	4	4
50.81	1	1	2	0	1	1	1	9	7	1	8	1	3	5	3	2	4	3	3	3	4	4	3	2	4	4	1	3	4	4	4	4	2	4	2	2	2	4	4	4	3	2	3	3	2	3	4	3	3
50.82	1	2	1	2	2	3	4	9	17	2	6	1	2	5	3	3	3	3	4	5	2	2	2	3	2	4	4	5	5	2	3	3	3	3	2	1	3	3	1	4	5	4	3	5	3	3	5	3	4
50.91	2	4	1	2	1	3	4	8	17	1	7	2	3	3	4	4	3	3	3	4	4	4	3	4	2	4	2	2	3	1	2	1	4	4	4	3	5	3	4	4	4	2	3	3	3	1	3	5	4
50.94	2	2	2	0	1	2	2	9	35	1	9	1	4	3	4	4	4	3	3	4	4	4	5	5	4	3	4	4	3	4	4	4	2	4	4	2	3	4	3	3	4	5	4	4	4	3	3	3	4
51.1	1	2	1	1	1	3	3	8	17	1	8	2	2	4	3	4	3	4	4	2	4	2	3	4	4	4	4	3	4	4	2	3	3	4	4	3	2	4	2	3	2	3	4	3	4	2	2	3	2
51.11	2	2	1	1	1	3	3	9	18	1	8	2	2	4	3	4	4	2	4	3	4	3	5	3	2	3	1	4	4	3	4	4	4	4	5	4	3	3	5	1	1	4	2	1	4	2	1	1	2
51.2	2	2	1	1	1	3	3	7	17	1	9	1	4	4	3	4	2	5	5	5	4	1	4	3	2	4	2	4	4	5	3	5	3	3	4	3	4	1	4	4	1	4	2	2	5	4	2	3	3
51.23	1	2	1	2	1	3	4	9	17	3	4	1	4	4	3	4	5	5	3	4	4	4	5	5	4	4	4	4	5	4	4	3	4	4	5	4	5	4	3	4	4	5	4	4	4	5	4	5	5
51.24	1	1	2	0	1	1	1	9	47	1	4	1	4	3	4	3	3	4	4	4	5	4	4	4	4	3	3	4	4	5	4	3	4	4	4	4	3	3	4	5	3	4	4	4	4	5	4	5	5
51.24	1	2	1	2	1	3	4	9	25	1	5	2	4	4	2	4	4	4	4	4	3	3	5	2	4	4	2	4	5	4	2	4	4	4	4	3	4	2	4	4	2	5	2	2	4	4	2	4	4
51.29	2	4	2	0	1	1	1	5	14	3	4	3	3	4	3	3	3	5	4	5	4	3	4	4	4	5	4	4	4	5	3	4	4	3	5	4	3	4	4	5	4	5	3	3	4	5	3	4	4
51.32	1	4	1	1	1	2	2	9	17	1	4	1	3	3	3	4	3	2	3	4	3	5	3	4	3	4	3	3	3	4	4	5	4	4	3	3	3	3	3	4	3	4	4	4	5	3	4	3	3
51.41	1	1	1	2	1	3	4	9	17	1	9	2	4	3	4	2	3	3	4	2	2	4	4	4	5	3	5	4	3	5	4	3	3	3	3	3	4	4	3	3	3	4	2	2	4	3	3	3	3
51.52	1	1	2	0	2	1	1	9	23	1	5	2	2	3	2	2	2	3	5	5	3	2	5	2	3	4	4	5	4	3	3	3	5	2	4	5	2	5	3	5	5	5	2	4	5	3	3	2	5
51.59	1	2	1	2	1	3	3	9	22	2	9	1	3	3	3	3	3	3	4	4	3	3	4	3	3	4	3	3	4	3	3	4	4	4	4	4	4	4	4	3	5	4	4	4	4	4	4	3	3
51.63	1	2	1	3	1	2	5	7	12	1	4	2	4	4	3	4	2	3	4	2	4	4	4	3	4	5	2	4	5	5	3	5	4	4	4	2	2	4	5	3	3	4	4	3	4	4	4	2	4
51.63	2	2	1	1	2	3	3	9	16	1	8	1	2	2	3	3	3	3	3	1	3	3	3	5	2	5	5	5	5	2	4	4	3	3	3	4	4	3	3	3	3	5	3	5	1	5	2	3	3
51.64	1	1	2	0	1	4	4	6	14	3	5	2	3	3	3	4	4	5	2	3	5	3	5	2	4	5	4	3	4	4	3	4	4	3	5	4	4	3	4	5	2	4	2	2	2	4	2	4	5
51.77	1	2	1	2	1	2	4	9	22	1	9	1	4	4	3	4	2	5	4	4	3	2	4	5	4	4	3	3	5	4	4	3	4	4	4	5	4	4	2	2	3	4	4	3	3	4	3	2	3
51.8	1	2	1	1	1	2	3	5	18	1	9	1	4	3	3	3	3	4	4	3	3	4	3	3	4	4	4	3	3	4	4	3	3	3	3	4	3	3	4	4	3	3	3	3	3	4	3	4	4
51.85	1	3	1	2	2	3	3	5	12	1	5	2	2	2	3	3	3	2	3	2	2	3	3	3	2	3	3	3	2	3	2	4	3	2	3	2	2	2	3	3	2	3	2	1	3	3	3	2	2
51.89	2	2	1	2	1	3		9		1	9	1	4	3	3	4	4	4	4	4	4	3	3	4	4	3	2	4	3	5	3	4	4	5	3	4	4	2	3	3	2	3	3	3	4	3	2	3	3
51.99	2	2	1	1	1	2	3	9	24	3	4	2	4	5	3	5	4	5	4	5	4	5	5	4	4	5	4	5	5	5	4	5	4	5	5	5	4	4	5	5	4	4	4	3	5	4	4	5	5
52	1	2	1	2	1	3	3	9	18	1	9	2	3	4	4	3	4	3	3	5	5	4	4	3	3	4	3	5	4	4	4	4	5	3	4	5	3	4	4	5	4	5	4	5	5	2	2	2	4
52.09	1	1	2	0	3	2	2	6	10	1	9	2	4	2	4	3	3	4	4	3	4	3	3	3	3	4	4	3	4	3	4	4	4	3	3	3	3	3	4	4	4	4	4	3	3	4	3	4	4
52.16	1	2	1	2	1	3	4	3	10	1	4	2	2	3	3	3	3	4	5	3	3	3	2	5	4	3	5	3	5	4	5	3	5	4	5	3	4	4	2	4	3	3	5	4	5	3	3	3	3
52.23	1	2	1	1	1	3	3	9	10	1	9	1	5	4	3	4	4	5	4	5	5	4	4	5	5	5	5	5	5	5	5	5	5	5	5	4	4	4	5	5	4	5	4	4	5	5	5	5	5
52.29	1	2	1	2	1	3	3	9	22	2	9	1	3	3	3	3	3	3	4	4	3	3	4	3	3	4	3	3	4	3	3	4	4	4	4	4	4	4	4	3	5	4	4	4	4	4	4	2	2
52.61	1	4	1	2	2	1	1	9	22	1	7	3	3	4	3	2	3	4	3	4	4	3	4	4	3	4	3	4	4	4	3	3	3	4	4	4	3	4	4	4	4	4	4	4	4	4	4	4	4
52.88	1	2	1	1	1	2	3	9	18	2	9	1	4	4	3	5	4	4	4	4	5	4	5	5	4	5	4	5	3	5	4	5	4	3	4	4	5	4	5	5	4	4	3	3	4	4	3	4	4
53.14	1	4	1	1	2	1	1	9	18	3	4	2	1	3	3	2	3	4	3	3	3	3	4	3	2	3	4	4	4	4	3	4	3	2	4	4	2	3	4	2	2	4	3	2	2	3	3	2	3
53.2	1	2	1	1	1	2	3	9		1	8	1	4	5	4	3	3	3	3	3	3	3	3	4	3	4	2	4	3	3	3	4	3	3	3	3	3	3	3	3	3	3	3	3	4	3	3	3	3
53.24	1	1	2	0	2	1	1	9	25	1	7	2	5	5	5	3	1	2	5	3	5	2	5	5	2	2	2	5	2	2	3	5	3	5	1	2	4	5	5	4	2	3	5	5	4	4	5	3	3
53.41	1	2	1	1	2	3	4	9	12	1	7	2	3	4	3	4	4	3	3	2	3	2	3	4	3	4	2	3	4	4	2	4	3	2	3	4	2	3	2	3	3	4	3	3	4	2	3	2	3
53.62	1	4	1	4	1	1	1	8	12	1	4	2	4	4	3	2	3	2	5	5	4	5	5	4	3	5	2	3	4	5	5	4	3	3	2	2	4	2	3	2	4	5	3	4	5	3	3	3	1
53.65	1	3	1	2	1	1	1	4	15	2	2	3	3	1	2	2	4	3	4	2	5	2	3	4	3	2	2	3	1	2	2	2	4	2	2	2	5	1	1	3	5	1	2	2	3	2	2	3	2
53.82	1	4	1	1	1	2	2	9	26	1	4	1	4	3	3	4	4	3	3	3	3	3	4	3	4	4	5	3	4	4	4	3	4	4	3	4	4	3	4	3	3	4	4	4	4	4	3	4	3
53.83	1	2	1	2	1	3	4	7	25	1	9	2	3	3	2	4	3	5	4	5	3	3	5	5	3	5	3	5	3	3	4	5	5	3	3	5	3	5	3	3	4	5	4	2	5	2	3	3	3
54.01	2	3	1	1	1	3	2	8	20	1	6	2	4	3	3	2	4	4	4	4	3	3	4	3	3	4	3	4	3	4	4	3	3	4	4	3	4	2	4	4	3	4	3	3	3	4	3	4	4
54.02	2	2	1	2	1	2	2	4	12	1	9	3	3	4	3	3	3	3	3	4	3	3	3	3	3	4	3	4	4	3	3	3	3	3	4	3	3	2	3	3	2	4	2	2	3	1	2	3	3
54.03	1	3	1	3	1	1	1	8	14	1	7	3	3	2	3	3	3	2	3	2	2	2	4	4	4	4	4	4	2	2	3	4	3	2	3	2	4	2	3	3	2	1	3	2	4	3	2	2	3
54.17	2	2	1	2	1	3	4	3	8	1	9	1	3	3	3	4	4	4	4	3	4	3	4	3	3	3	3	3	3	4	3	3	3	3	3	4	4	3	3	4	3	3	2	3	3	4	3	2	4
54.5	2	2	1	1	1	3	3	9	25	1	7	2	4	5	3	2	5	2	1	3	4	1	3	4	2	3	3	5	4	1	2	5	3	4	2	1	1	5	3	4	3	5	4	2	2	4	1	4	5
54.82	1	2	1	2	1	3	4	5	14	1	8	1	4	4	3	2	4	2	4	2	2	3	2	4	2	4	3	3	3	4	4	2	2	3	4	5	3	5	5	3	2	2	5	2	5	4	2	2	2
54.88	2	1	2	0	2	2	2	8	16	2	4	3	4	4	3	2	4	3	3	4	4	2	5	4	2	4	3	5	3	4	3	4	4	3	5	3	5	4	4	3	3	3	4	3	4	3	3	4	3
54.91	1	2	1	2	1	3	4	9	20	1	9	2	4	3	3	5	3	4	3	4	5	3	4	4	3		5	4	4	4	4	4	4	4	2	3	4	2	3	4	2	4	4	2	2	3	3	2	4
55	2	2	1										4	4	3	3	3	5	3	4	3	3	4	4	3	4	3	4	3	4	3	4	3	4	4	3	4	3	4	4	3	4	3	3	4	4	3	4	4
55.02	1	2	2	0	1	2	2	8	20	1	8	1	3	2	3	2	3	2	4	2	2	2	3	2	3	3	3	2	3	3	2	2	3	2	2	3	3	3	2	2	2	2	2	3	1	2	3	2	2
55.06	1	1	2	0	1	1	1	9	20	1	6	3	4	5	3	4	3	4	3	4	4	3	4	3	3	4	4	5	4	5	3	4	3	4	4	3	4	4	4	4	4	4	4	4	4	4	3	4	4
55.07	1	2	1	2	1	3	4	7	13	1	9	2	4	3	4	3	3	4	3	4	3	3	4	4	4	4	3	4	4	4	4	4	3	4	4	4	4	3	4	4	3	4	3	4	3	4	3	3	4
55.13	2	2	1	2	1	3	4	9	20	1	9	1	3	4	3	3	4	4	4	4	4	4	3	3	3	4	4	5	5	4	4	5	4	4	4	4	4	3	3	4	3	4	3	4	4	4	3	4	3
55.14	2	4	1	1	1	2	3	9	6	1	9	1	4	4	3	4	4	4	3	4	3	4	4	4	3	4	4	4	4	4	4	4	4	4	4	4	4	4	4	3	4	4	4	3	4	3	3	3	4
55.21	1	2	1	2	1	3	3	9	40	1	9	1	4	3	4	3	4	4	3	4	5	4	4	5	4	4	4	4	4	5	4	4	4	4	4	4	3	3	4	4	3	4	3	2	5	4	2	4	4
55.3	1	2	1	2	1	3	4	6	13	1	9	2	4	4	2	3	5	4	2	4	1	1	4	4	2	5	3	4	4	5	4	5	4	4	4	4	4	3	5	2	3	5	3	3	5	5	4	5	4
55.34	1	3	2	0	1	1	1	9	16	1	9	1	3	5	5	4	4	3	2	4	4	4	3	4	4	4	3	5	4	4	5	4	3	4	3	2	2	4	4	4	3	3	3	3	3	3	4	3	3
55.35	1	2	1	1	1	2	2	9	20	1	9	3	4	3	4	2	3	2	4	2	2	4	3	2	4	2	3	2	3	4	3	4	3	3	2	4	3	3	1	3	3	2	3	2	2	2	3	2	2
55.4	1	1	1	2	1	3	4	4	8	1	5	3	3	3	3	4	3	3	3	3	3	3	3	4	3	4	3	2	4	3	4	2	4	4	4	5	4	4	4	5	5	3	5	4	4	2	2	3	4
55.59	2	2	1	2	1	3	4	9	19	3	9	1	4	3	2	3	4	4	4	4	4	3	5	5	4	5	3	4	5	5	4	5	3	3	4	3	3	3	4	5	3	4	3	3	4	5	3	4	4
55.59	1	2	2	0	1	2	2	9	17	1	8	1	4	5	4	2	3	4	3	5	5	3	3	5	3	4	3	4	4	5	4	5	5	3	4	5	4	2	4	4	2	4	2	3	5	4	3	4	3
55.72	2	2	1	2	1	3	3	7	14	2	7	1	4	5	3	2	2	2	4	4	3	3	5	3	3	5	2	2	4	3	2	2	3	4	4	2	4	3	4	4	3	1	4	3	4	3	3	2	1
55.77	1	2	1	2	1	3	3	8		4	5	1	3	5	5	4	4	3	2	4	4	4	3	4	4	4	3	5	4	4	5	4	4	4	3	3	2	4	4	3	3	3	4	3	3	4	4	4	2
55.81	2	2	1	2	1	2	2	9	25	1	8	1	4	5	3	4	3	5	4	4	3	3	4	4	3	4	4	5	4	5	5	4	3	4	4	4	3	3	3	2	3	3	3	4	4	3	3	5	4
55.82	2	2	2	0	1	1	6	9	14	1	7	1	3	3	3	3	3	3	3	3	3	3	3	5	3	3	3	3	3	4	3	3	3	3	4	3	3	2	2	3	2	3	2	2	4	3	2	2	3
59.52	2	2	1	3	1	3	5	9	17	1	4	2	3	2	3	3	3	2	4	4	4	2	4	4	2	4	3	4	3	4	3	4	4	2	4	3	2	2	3	3	2	4	2	3	3	2	2	2	2
59.87	2	5	1	2	1	3	3	3	9	1	5	1	3	5	4	3	3	4	3	5	5	5	5	5	4	5	2	5	5	3	5	3	4	3	5	3	3	5	4	3	5	5	5	3	5	4	3	4	3
60	1	3	1	2	1	1	1	9	24	2			5	4	2	4	3	4	4	4	4	4	4	3	4	5	3	5	4	5	4	4	4	4	4	4	4	3	5	4	4	4	4	3	5	5	3	4	4
60	2	2	1	2	1	2	4	3	8	3			4	5	2	4	4	5	3	5	5	2	5	5	1	2	2	4	5	5	1	5	1	4	5	1	5	99	2	2	2	4	1	4	5	2	4	2	4
60	2	4	1	2	1	1	1	9	10	1			5	4	5	5	3	5	3	5	4	4	5	5	5	4	5	4	4	5	4	5	4	4	5	5	5	4	4	4	4	5	4	3	4	5	3	4	5
60.12	2	5	1	2	1	1	1	7	10	1	5	2	3	3	4	3	2	3	3	3	3	2	4	4	1	3	2	4	3	4	3	4	3	2	4	3	3	1	3	2	2	4	1	1	4	3	1	3	3
60.2	2	2	1	1	1	2	3	3	9	3	4	3	4	4	4	5	3	5	3	5	3	3	4	4	5	4	2	5	4	4	5	4	5	4	5	4	5	3	4	4	3	5	3	3	5	3	3	4	3
60.48	2	2	1	3	2	2	2	9	27	3	5	3	2	4	2	2	3	3	5	5	2	2	5	5	2	3	2	5	5	3	3	5	2	5	5	2	2	3	3	2	2	5	2	5	3	2	3	3	3
60.51	1	2	1	2	1	2	2	3	8	1	2	1	3	4	3	4	3	3	3	3	3	4	4	3	3	3	4	3	4	5	4	4	4	4	3	4	4	4	4	4	4	5	4	3	3	3	3	4	4
60.58	2	2	1	2	1	3	4	7	9	2	9	1	3	4	3	2	3	2	3	3	3	1	4	3	3	2	2	2	2	3	2	3	3	2	3	3	4	2	2	3	2	2	4	3	3	2	3	4	3
60.79	1	2	1	2	1	3	4	9	17	1	9	1	1	3	4	4	3	5	3	4	5	5	5	4	5	4	3	3	4	5	5	5	5	3	5	5	2	5	5	5	5	4	4	5	5	5	3	4	4
60.79	2	2	1	2	1	3	3	7	12	4	9	1	4	4	3	4	4	5	3	5	5	4	5	5	2	3	3	2	5	5	5	4	4	3	4	3	3	4	3	3	2	4	3	3	2	4	2	2	4
61	1	1	2	0	1	1	1	9	20	4			3	4	4	4	3	4	3	3	4	3	3	4	3	4	3	4	4	4	2	4	3	3	3	4	3	2	4	3	2	4	2	3	3	3	3	3	3
61	1	1	2	0	1	1	1	9	22	2			4	4	3	4	3	4	4	4	4	3	4	3	4	4	4	4	4	4	3	4	3	4	4	3	4	3	4	3	3	4	3	2	4	4	2	3	3
61	2	2	1	2	2	3	3	6	12	1			5	4	3	4	3	5	5	5	5	3	5	5	4	4	2	3	4	5	4	5	4	4	5	5	3	4	5	4	2	3	2	3	5	3	1	2	1
61.1	1	2	1	2	1	2	2	9	14	4	9	1	4	3	3	4	4	5	3	5	3	3	4	5	5	3	5	4	5	5	3	5	2	4	4	4	4	3	4	5	3	4	3	3	5	5	4	5	3
61.16	2	5	1	5	1	3	2	9	18	4	6	1	3	5	5	2	1	5	3	1	5	2	1	3	5	2	4	3	5	1	3	2	4	3	3	2	5	4	4	4	5	2	3	2	5	4	5	2	3
61.31	2	2	1	2	1	1	1	9	20	4	8	2	3	5	3	3	4	2	3	4	3	2	4	5	2	4	3	4	5	4	2	5	3	4	3	4	5	4	2	1	2	4	3	2	4	2	1	2	3
61.4	1	2	1	2	1	2	2	7	13	1	9	2	4	4	4	4	3	5	4	5	4	4	5	5	4	2	5	5	5	5	5	5	5	4	5	5	5	5	5	5	4	5	5	4	5	5	4	5	5
61.47	1	2	2	0	1	2	2	9	18	1	7	1	4	4	3	4	3	4	3	4	5	4	4	4	4	4	4	5	4	5	3	5	3	4	4	4	4	3	5	5	3	5	3	3	4	5	3	5	5
61.56	1	4	1	2	1	1	1	2	8	1	5	2	1	3	4	2	2	4	4	4	2	2	4	4	1	3	3	4	3	3	2	4	3	3	4	3	2	2	2	3	2	4	3	3	4	3	3	2	2
61.84	2	2	1	1	1	2	2	7	14	3	1	3	3	5	3	5	5	5	2	5	5	4	5	5	5	5	4	5	5	5	5	5	5	3	5	5	4	5	5	5	4	5	5	5	5	5	4	5	5
61.9	2	4	1	3	1	2	4	9	20	1	4	1	3	3	3	4	3	4	3	4	4	4	4	3	3	4	3	3	3	4	3	4	3	3	4	4	3	3	4	4	3	4	3	2	4	3	3	3	3
61.96	1	2	1	2	1	2	4	9	27	1	9	1	4	5	3	3	3	4	3	5	3	2	5	5	3	5	4	3	5	5	4	5	3	3	5	5	3	2	5	4	2	5	2	2	5	2	2	2	2
62	1	2	1	1	1	2	2	9	18	1			3	4	4	3	3	2	2	3	3	3	3	2	2	3	3	2	3	2	2	3	3	3	3	2	2	2	2	3	3	4	3	3	3	2	3	3	3
62	2	2	1	2	1	2	2	9		4			3	3	3	4	2	3	4	4	3	2	3	4	4	2	3	4	3	4	2	3	2	3	4	3	4	3	3	3	3	4	2	2	4	3	2	3	3
62	2	5	1	1	5	6	2	9		1			4	3	3	3	3	2	4	2	3	3	2	3	3	2	4	3	2	3	3	2	3	2	2	4	3	3	2	2	3	2	3	3	3	2	3	2	2
62	2	1	2	0	1	2	2	8	10	1			5	4	2	5	3	4	4	4	4	4	4	4	5	4	3	4	4	5	4	5	3	4	3	4	4	4	4	3	3	4	3	4	5	4	3	4	4
62.02	1	2	1	2	1	2	5	9	16	4	8	2	4	3	4	3	3	2	3	3	2	3	4	2	5	2	3	2	4	4	4	2	5	5	5	5	5	2	2	2	2	4	2	2	2	2	2	2	2
62.04	2	2	2	0	1	3	1	7	13	1	7	2	4	5	3	4	4	3	2	3	2	4	4	3	4	3	4	3	4	5	3	4	3	4	4	3	4	2	3	3	4	4	4	4	3	4	2	3	4
62.3	1	2	1	4	1	2	3	3	7	1	8	2	3	4	4	3	4	5	3	4	4	3	3	4	5	3	3	4	3	4	3	5	4	3	4	3	3	3	5	4	3	4	4	4	5	5	4	4	4
62.36	2	3	1	4	1	3	3	2	5	4	7	3	3	5	4	3	3	4	4	3	5	3	4	2	5	5	2	4	4	4	4	4	1	3	2	3	2	4	3	3	2	2	3	5	2	3	3	2	2
62.92	2	1	2	0	1	1	1	9	25	1	9	1	4	4	4	4	3	4	4	4	4	5	4	4	4	3	3	3	4	3	3	4	4	3	3	4	4	4	4	3	4	4	3	3	4	4	4	3	4
62.97	2	3	1	2	1	1	1	9	19	1	8	1	5	4	3	5	3	5	5	5	3	4	5	5	4	4	4	5	5	5	3	5	5	4	4	4	4	3	4	3	3	5	3	3	5	4	3	4	4
63	2	2	1	1	1	3	2	9	20	1			4	5	1	5	5	5	3	5	5	5	5	5	4	5	3	5	5	5	3	4	1	5	4	1	4	3	4	4	3	5	3	4	5	5	3	4	4
63	2	2	1	4	1	2	3	8		1			3	3	5	5	3	5	1	4	5	4	5	5	3	5	5	5	4	5	4	5	1	5	5	1	5	4	5	1	5	5	1	5	3	5	4	5	5
63	2	2	1										3	4	2	4	4	4	3	3	3	3	4	5	3	1	4	4	4	3	3	3	3	4	3	4	4	3	3	3	4	3	3	4	4	3	4	3	4
63	2	2	1	1	1	2	3	3	8	2			3	3	3	4	3	5	3	3	5	4	5	4	4	4	3	4	4	5	3	5	3	4	4	4	4	4	4	4	4	4	4	4	5	4	4	3	4
63.11	2	2	1	2	1	3	4	8	15	1	9	1	2	3	2	3	4	4	3	5	4	4	4	4	4	4	4	5	4	5	4	5	4	2	5	4	3	3	4	4	3	5	3	3	5	3	3	3	3
63.35	1	2	1	2	1	3	3	9	14	1	8	1	4	3	4	5	3	4	4	3	4	4	3	4	4	4	4	3	3	4	4	4	3	4	4	3	4	4	4	4	4	3	4	3	4	4	3	4	4
63.62	2	2	1	2	1	2	2	3	15	4	4	1	4	4	3	4	4	4	4	4	4	4	3	4	4	4	3	4	3	5	4	4	3	3	4	4	4	3	4	3	4	4	3	4	5	4	4	3	4
63.67	2	1	1	2	1	6	2	6	15	4	7	2	4	4	3	4	3	2	3	4	2	3	4	3	4	3	3	2	4	4	4	4	4	4	4	4	3	3	3	3	4	4	4	2	3	2	2	3	3
64	1	2	1	3	1	2	2	8	21	4			5	4	3	4	3	5	4	4	5	5	5	4	3	5	3	4	5	5	5	5	5	3	5	5	4	5	4	5	3	4	2	2	5	4	2	4	3
64	1	2	1	2	1	3	4	4		1			4	4	3	3	3	4	3	3	3	3	3	4	3	4	4	3	5	5	4	5	5	5	5	5	4	5	5	5	4	4	4	3	4	4	3	4	3
64	2	2	1	3	1	2	2	3	8	3			4	5	4	5	3	5	4	5	5	3	5	3	4	4	3	3	5	3	4	4	4	4	5	4	4	4	5	5	4	5	3	2	2	4	2	4	4
64	2	2	1	2	1	3	4	3		3			5	4	4	4	4	4	3	4	4	4	4	4	4	4	99	4	4	4	4	4	4	4	4	4	4	3	4	4	4	4	4	3	4	4	2	4	4
64	1	2	2	0	1	2	2	4	99	4			4	3	3	3	3	4	3	4	4	3	4	5	4	4	3	5	4	5	3	4	3	4	4	3	4	3	5	5	3	4	3	3	5	3	4	3	3
64	2	5	1	2	5	2	2	3					5	4	3	3	4	5	4	4	5	4	5	5	4	5	3	5	5	5	3	5	3	5	5	3	5	4	5	5	4	5	3	3	5	5	4	5	5
64	2	3	1	5	1	1	99	3		1			3	4	3	4	3	4	3	5	5	3	4	4	3	4	1	3	3	4	3	4	1	3	4	3	3	3	4	3	3	4	3	3	4	4	3	4	4
64	2	1	2	0	2	2	2	7	10	1			5	5	4	4	4	4	3	5	5	4	5	4	5	3	4	4	3	4	3	4	5	5	4	5	5	4	3	3	3	4	4	4	5	4	4	4	4
64.01	2	5	1	2	1	3	2	9	18	1	9	1	5	5	2	4	5	4	4	4	3	3	4	2	3	2	4	3	4	5	4	2	4	4	3	5	4	1	3	3	1	4	3	1	4	3	1	3	2
65	1	2	1	3	1	2	2	3	8	1			4	5	5	3	3	5	3	5	2	3	5	3	5	5	4	4	5	4
65	2	2	1	2	1	2	2	9	15	4			4	4	4	4	3	4	4	4	5	4	4	5	5	4	3	5	4	5	4	5	4	4	4	4	4	4	4	4	4	4	4	3	5	4	2	4	4
65	2	5	1	2	1	3	2	3	9	1			4	3	5	5	3	5	3	5	5	5	5	5	5	5	2	5	4	5	99	5	99	5	5	5	5	5	5	5	4	5	4	4	5	5	4	5	5
65	2	2	1	1	1	1	2	9	30	4			4	4	3	3	4	2	2	4	4	4	4	5	3	4	4	5	3	5	2	5	2	4	4	3	4	4	3	2	4	4	4	4	5	2	4	2	2
65	2	1	2	0	1	4	2	5	15	4			3	4	3	4	4	4	3	4	4	3	4	4	4	4	4	4	4	4	4	4	4	4	4	3	3	4	4	4	4	4	3	4	4	4	4	4	4
65.18	2	2	1	3	1	2	2	7	12	4	8	1	3	4	4	4	2	3	4	4	5	3	4	3	3	4	2	4	3	4	2	4	1	4	4	3	4	4	4	3	3	4	3	2	5	3	1	3	3
65.21	2	2	2	0	2	2	2	9	20	1	5	2	4	5	2	5	4	5	3	4	5	4	4	5	2	3	3	2	5	5	5	4	2	4	4	3	3	4	3	3	2	4	3	3	2	3	2	2	2
65.31	2	4	1	3	3	1	1	9	25	4	4	1	5	4	4	3	3	5	3	5	4	4	4	4	5	5	4	4	4	5	4	5	4	5	5	4	5	3	4	4	3	5	3	4	5	4	4	4	4
65.62	1	2	1	2	1	2	2	3	10	1	6	1	4	3	3	4	3	4	4	3	4	4	3	3	4	4	3	4	3	4	3	4	3	4	3	3	4	3	4	5	4	3	4	5	4	5	4	4	5
65.67	2	2	1	2	1	2	2	3	10	3	6	1	3	3	3	4	3	4	3	4	3	2	4	5	2	2	2	5	3	4	2	5	2	3	4	2	4	1	3	3	2	3	2	3	5	4	3	4	4
65.7	2	2	1	2	1	3	4	9	19	4	9	1	3	4	4	4	4	4	3	4	3	3	4	4	4	4	3	4	4	5	2	5	2	3	4	3	3	3	4	4	3	4	3	3	5	4	3	4	4
65.86	2	2	1	3	1	2	2	3	10	3	1	3	1	2	4	3	4	4	3	4	3	4	4	3	4	4	4	5	4	4	3	5	3	3	5	4	2	4	4	2	1	5	3	2	2	3	3	2	3
65.9	1	2	1	2	1	2	2	9	23	4	9	1	3	4	4	2	4	3	3	3	2	3	4	2	3	3	4	2	3	3	4	3	4	3	3	4	3	3	2	1	3	4	4	2	2	1	3	1	1
66.02	1	2	1	2	1	1	1	6	14	2	5	2	2	3	3	3	4	4	2	4	4	4	4	3	3	3	4	3	4	4	3	3	2	3	3	2	3	3	3	2	2	3	3	3	2	2	2	2	3
66.06	1	2	1	2	1	2	2	3	10	4	6	1	4	3	3	3	3	3	3	3	3	2	3	4	3	3	4	4	3	4	3	4	2	3	4	3	3	3	4	3	3	4	3	3	4	3	3	3	3
66.42	1	2	1	2	1	2	2	2	5	4	2	3	4	5	4	2	2	3	4	4	2	2	5	2	2	3	2	4	4	5	5	4	4	4	4	4	4	2	3	4	3	5	2	1	4	3	1	3	3
67	1	2	1	2	1	2	3	9	12	4			4	2	4	4	1	5	5	4	3	3	3	4	2	4	3	4	3	4	4	4	4	3	3	4	3	1	4	4	1	4	2	2	4	4	3	4	4
67	2	2	1	2	1	2	2	3	12	4			3	3	3	3	3	4	4	4	4	4	4	4	3	4	4	4	4	4	3	4	3	3	4	3	3	2	4	3	2	5	2	2	4	3	2	3	3
67	2	2			1	2		4		4			3	2	5	4	1	4	4	5	5	3	4	4	4	2	2	3	4	4	3	4	5	4	5	4	3	3	2	2	4	4	3	4	4	2	1	2	4
67.12	1	1	2	0	1	2	2	3	8	1	5	1	3	3	3	3	3	3	3	3	3	3	3	4	3	3	2	3	3	3	3	3	3	3	3	3	3	3	3	3	3	3	3	3	3	3	3	3	3
67.57	1	2	1	3	1	2	3	4		1	7	1	5	3	3	3	3	5	4	3	2	4	2	5	5	4	3	3	2	3	3	2	3	4	2	3	3	2	2	3	2	3	2	2	4	3	3	2	2
67.66	1	2	1	2	1	3	4	3	10	1	6	1	4	4	4	5	2	3	4	3	3	3	3	4	4	4	4	5	3	3	4	4	4	3	5	3	4	5	3	3	3	3	4	3	4	3	3	4	4
67.8	2	2	1	3	1	2	2	8	13	1	4	2	3	3	3	3	4	4	2	4	4	4	5	5	5	4	4	5	4	5	5	5	4	4	5	4	4	3	3	3	3	4	3	3	5	3	3	3	3
67.94	1	2	1	3	1	2	2	7	23	4	9	1	4	4	3	5	5	5	3	3	5	4	4	4	5	5	4	4	3	4	4	5	4	4	3	4	4	4	5	5	4	4	4	3	5	5	4	5	5
68	1	4	1	2	1	2	2	9	19	1			3	5	3	5	2	5	5	5	4	4	5	5	3	5	5	5	5	5	5	3	5	2	4	5	2	4	4	4	4	5	4	2	4	5	3	4	5
68	2	5	1	2	1	3	2	2	5	4			1	4	5	4	1	1	5	5	5	1	5	5	1	1	1	5	5	4	1	3	1	1	5	3	4	1	3	4	1	5	1	1	5	1	1	1	1
68	1	2	1	2	1	2	2	6	14	4			5	5	2	4	4	4	4	5	5	5	5	5	4	4	4	3	4	5	5	5	5	5	5	5	5	4	4	5	3	4	3	3	3	4	3	4	4
68	1	2	1	2	1	2	2	5	6	4			5	4	3	5	5	5	3	5	5	5	4	5	5	4	5	5	5	5	5	4	5	3	5	5	5	4	5	5	4	5	3	4	5	5	4	5	4
68	2	1	2	0	1	1	1	6	10	4			4	4	3	4	3	2	3	4	4	4	4	5	4	3	3	4	4	5	4	5	4	4	4	4	4	3	3	3	3	4	3	3	5	3	3	3	3
68.58	2	5	1	2	1	1	1	3	8	4	5	1	2	2	5	3	2	5	3	4	5	2	5	5	4	3	3	4	3	5	4	5	3	2	4	4	4	2	3	5	1	4	3	2	5	4	1	4	4
69	1	2	1	1	1	2	2	9	14	4			3	3	3	3	2	2	4	4	3	3	2	3	3	3	3	4	3	4	3	3	2	3	2	3	3	2	2	2	3	3	2	3	3	2	2	2	2
69	1	2	1	2	1	2	2	9	19	4			4	5	3	4	3	4	5	4	4	4	5	5	5	4	5	5	4	5	3	4	3	4	4	4	5	3	4	4	3	4	3	4	5	4	3	4	4
69	2	4	1	2	1	1	1	7	12	4			4	5	5	3	3	5	3	5	5	5	5	5	3	5	5	5	5	5	5	5	5	5	5	5	5	4	5	5	5	5	5	5	5	5	5	5	5
69.08	2	2	1	2	1	2	4	3	8	4	5	2	3	4	4	3	3	3	3	4	5	2	5	4	2	3	2	4	4	4	3	3	2	2	3	2	2	3	3	3	3	4	3	3	5	2	2	2	2
69.59	2	2	1	3	1	2	2	9	18	2	9	1	4	4	3	4	4	5	3	5	5	4	5	5	5	3	3	4	5	5	4	4	4	5	4	4	5	5	3	3	2	4	3	3	2	3	4	3	3
69.59	1	2	1	2	1	2	2	6	13	4	7	1	1	5	3	5	3	5	3	3	5	5	5	3	5	5	4	4	4	5	5	5	3	2	4	5	2	5	5	5	5	4	5	4	3	5	3	5	4
69.61	1	4	1	2	1	2	2	8	18	1	4	2	4	4	3	5	3	5	4	4	4	4	5	5	5	4	4	5	4	5	5	5	5	4	5	4	4	3	4	1	3	4	3	1	5	4	1	4	4
70	2	5	1	3	1	1	1	6	12	4			4	4	3	3	3	3	3	3	3	3	4	4	3	3	3	4	3	2	2	3	1	2	3	2	3	1	2	3	1	3	1	1	3	2	1	2	2
70	1	4	1	2	3	3	2	6	10	4			1	4	3	4	3	4	4	4	4	3	5	5	4	5	3	5	5	3	4	4	5	3	4	5	3	4	4	1	4	5	4	5	5	4	3	4	4
70.75	2	2	1	6	1	2	2	3	11	4	4	1	3	4	4	3	2	3	4	4	3	3	4	2	3	4	3	2	4	3	3	3	3	3	4	4	4	4	4	4	3	4	4	4	3	3	3	2	3
71	2	2	1	2	1	2	2	8	14	4			4	4	4	4	2	4	4	3	2	3	5	4	3	3	3	3	3	4	3	3	3	3	3	4	3	3	3	3	3	4	3	2	3	3	3	3	3
71	1	2	1	2	1	2	2	8	14	4			3	3	3	4	3	3	3	3	2	3	4	5	4	3	2	3	3	5	3	4	3	5	3	3	4	3	2	3	2	3	3	4	5	3	3	2	2
71	2	2	1	3	1	2	2	4	6	4			5	4	99	5	2	5	5	5	5	4	5	4	3	3	5	4	5	5	4	2	2	3	5	2	2	2	4	99	3	5	4	5	4	2	3	2	2
71.71	2	5	1	5	1	3	4	9	19	4	9	1	3	2	2	4	5	4	4	5	4	4	4	4	5	2	4	3	4	5	4	2	3	3	4	3	3	2	2	3	2	4	2	3	3	3	3	3	4
72	2	4	1	2	1	1	1	8	10	99			3	3	3	4	2	4	4	3	4	2	3	4	4	4	2	3	3	4	3	4	3	4	3	4	3	2	3	3	2	3	3	4	3	3	3	3	3
72	2	5	2	0	5	5		1	10	4			5	5	4	4	4	4	3	5	5	4	5	4	5	3	4	4	3	4	3	4	5	5	4	5	5	4	3	3	3	4	4	4	5	4	4	4	4
73	2	2	1	2	1	2	99	3	99	4			4	4	3	4	3	4	4	4	4	4	5	5	3	4	4	5	4	4	4	5	4	4	4	4	5	99	4	5	4	2	3	99	4	3	99	3	4
73.14	2	5	1	2	2	1	1	4	8	4	4	2	4	4	4	4	3	4	4	4	4	4	3	4	4	4	3	4	3	4	4	4	4	3	4	4	4	4	5	4	4	3	4	4	5	4	4	3	2
78	2	2	1	3	1	1	1	1		4			4	4	3	3	3	4	3	3	3	2	4	5	2	3	2	4	3	4	2	4	3	3	3	2	3	2	3	3	4	3	3	4	5	3	4	3	3
79	2	4	1	2	1	1	1	6
80	2	2	1	2	1	2	2	9	16	4			3	4	3	3	3	4	4	4	4	3	4	5	4	3	3	4	4	4	3	4	3	4	4	4	4	3	3	3	3	4	2	2	4	3	2	3	3
80	1	2	1	4	1	2	2	2	6	4			4	3	3	4	3	4	4	4	5	4	4	3	4	4	3	5	4	5	4	4	3	4	4	3	4	4	3	4	4	3	4	4	5	3	4	3	4
80	1	2	1	3	1	1	1	2	8	4			3	2	4	3	2	3	3	4	3	3	5	5	5	4	2	3	2	3	4	3	4	4	3	3	3	3	3	4	4	5	3	4	4	3	3	3	4
81.18	1	2	1	3	1	2	2	2	5	4	6	1	3	3	4	5	2	2	3	3	4	3	4	2	4	5	2	3	4	5	4	4	4	2	4	2	2	4	4	4	4	4	2	3	2	5	4	5	2
83	2	5	1	5	1	1	1	8	9	4			3	2	4	5	2	3	4	4	3	3	4	3	4	3	3	3	2	2	3	3	3	4	4	4	3	3	2	2	3	3	3	2	3	2	2	2	2
83.11	2	3	1	1	1	2	3	9	16	3	8	1	4	5	3	3	2	2	5	2	1	4	5	2	1	5	4	5	1	2	4	5	3	2	5	2	3	1	4	1	2	3	2	1	3	2	4	1	2
84	1	5	1	3	1	3	2	3	7	4			4	4	3	4	3	5	3	5	4	3	5	5	3	5	3	5	5	4	3	5	3	4	5	4	3	3	5	3	3	5	3	3	5	3	3	3	3
85	1	5	1	4	1	1	1	2	5	4			3	2	3	2	3	3	3	2	3	3	2	4	2	4	2	3	2	3	2	3	2	3	2	3	3	3	4	3	3	2	3	3	4	4	3	4	4
87	2	5	1	4	5	5		2		4			3	2	3	3	3	2	3	3	3	3	3	4	3	3	3	4	2	3	2	3	2	3	2	2	3	2	2	3	2	2	2	3	4	3	3	3	3
87	2	5	1	2	5	5		3	8	4			3	4	3	2	3	4	99	3	4	2	4	4	3	3	4	3	3	4	3	4	3	4	3	3	3	3	4	3	2	3	2	4	2	3	4	2	4
87	2	5	1	4	5	5		1	4	4			3	4	3	2	3	4	3	4	2	4	4	3	3	3	4	3	3	3	3	3	4	3	4	3	3	4	4	2	3	99	2	4	99	2	3	2	4
89	1	2	1	99	1	1	1	3		4			3	2	4	2	3	3	3	4	4	2	2	3	4	4	4	4	4	3	2	3	3	3	3	3	2	3	3	3	2	3	2	3	2	3	3	3	2
19.89	2	1	2	0	1	6	4	4	15	2	9	2	3	3	2	4	3	5	3	5	5	3	5	5	3	5	2	5	4	4	3	5	4	5	5	4	3	3	5	4	3	4	1	1	1	2	2	2	2
19.95	2	1	2	0	5	4	4	7	15	3	9	1	3	5	1	3	3	5	1	5	3	2	5	4	2	5	2	5	3	4	2	5	3	3	5	3	3	3	5	5	3	5	3	3	5	2	2	3	5
20.75	2	1	2	0	5	6	6	7	16	1			3	4	1	2	2	4	1	4	5	2	5	2	1	5	1	3	3	4	2	4	2	2	4	3	2	2	4	3	3	5	1	2	3	3	1	2	2
20.85	2	1	2	0	5	6	3	9	15	3	7	2	4	4	1	3	4	3	2	5	4	1	4	4	2	4	1	5	2	5	3	5	3	4	5	3	4	4	4	3	3	5	4	3	5	3	4	3	4
20.95	2	2	2	0	1	2	4	9	13	2	7	3	2	4	1	3	2	5	1	5	5	2	4	3	3	5	1	3	3	4	3	4	3	2	5	3	1	2	5	3	1	4	2	2	3	4	3	4	3
21.33	2	1	2	0	3	4	6	6	15	3	4	2	4	3	2	4	3	5	3	4	4	2	4	5	4	4	2	5	2	5	2	5	1	4	4	3	4	2	4	3	1	3	2	3	5	4	4	3	4
21.53	1	1	2	0	1	4	3	7	11	3	4	1	5	3	3	3	3	4	2	5	4	2	4	4	3	3	2	4	4	3	2	5	3	5	3	3	4	3	4	2	3	4	3	2	4	3	2	2	3
22.12	2	1	2	0	1	1	1	5	17	2	2	3	3	4	2	3	2	3	2	3	3	2	4	4	2	3	2	4	3	3	3	4	2	3	4	2	3	3	4	2	2	3	2	4	4	4	3	3	2
22.15	1	1	2	0	2	5	3	7	17	1	4	1	4	4	2	4	2	4	3	3	5	3	3	3	4	4	4	3	4	3	4	2	3	3	4	3	4	3	4	5	4	3	4	3	4	2	3	4	3
22.43	1	1	2	0	2	5	2	7	16	1	4	1	2	2	3	3	2	3	2	3	3	3	3	3	3	4	3	4	3	3	3	3	3	4	3	2	3	4	3	5	4	3	3	4	3	4	3	2	3
22.66	1	1	2	0	5	4	5	9	15	3	5	1	1	3	2	4	3	2	2	3	4	4	2	1	2	2	3	3	3	4	3	3	3	2	2	3	4	3	4	4	3	4	3	3	2	5	3	3	4
22.98	2	1	2	0	3	4	4	7	16	3	4	1	4	4	2	4	2	5	3	4	4	2	4	2	3	5	3	4	4	5	3	5	2	4	4	2	4	4	5	3	3	4	2	2	4	4	1	4	3
23	2	1	2	0	3	3	3	6	14	3	9	1	4	3	2	3	3	3	2	4	3	2	5	3	3	5	3	3	3	4	4	5	4	4	4	3	4	3	4	4	3	5	3	1	3	4	3	3	3
23	2	2	2	0	3	4	3	8	14	3	9	1	4	3	2	3	3	3	2	4	3	2	5	3	3	5	3	3	3	4	4	5	4	4	4	3	4	3	4	4	3	5	3	1	3	4	3	3	3
23.01	1	1	2	0	5	6	3	3	18	3	5	1	2	3	1	4	2	5	3	4	4	3	4	2	3	4	3	3	5	2	3	3	4	2	3	4	3	4	4	4	3	4	3	2	1	4	1	3	3
23.11	2	1	2	0	2	4	2	4	8	3	1	3	5	5	1	5	4	5	2	5	4	2	5	5	3	5	3	5	5	5	4	5	5	4	5	4	5	4	5	5	4	5	3	4	3	3	3	2	2
23.25	2	1	1		2	4	4	9	22	3	7	1	3	4	1	3	3	5	2	5	4	3	5	4	2	5	1	5	5	5	3	5	3	2	5	3	3	2	5	4	1	5	1	2	5	4	2	4	3
23.4	1	1	2	0	2	5	3	7	17	1	4	1	1	3	3	3	3	3	2	3	2	3	3	3	3	3	2	3	4	3	4	3	4	2	1	2	3	2	3	3	2	4	5	4	3	2	3	2	3
23.41	1	1	2	0	1	4	5	7	17	2	8	2	2	3	2	3	2	5	2	3	4	2	4	5	2	3	3	5	5	5	4	3	4	4	3	3	3	3	3	3	2	2	4	3	4	2	4	3	2
23.48	1	1	2	0	3	4	5	5	18	3	9	1	3	4	2	4	3	5	3	3	4	3	4	4	3	5	2	4	3	4	4	5	3	4	3	4	4	2	3	3	1	4	2	3	4	4	2	4	3
23.54	2	1	2	0	3	4	5	6	17	3	6	1	5	3	2	4	4	5	2	5	4	3	4	3	4	5	4	4	4	5	3	5	2	4	4	3	4	3	5	4	2	4	3	2	4	4	2	4	4
23.56	1	1	2	0	1	4	4	5	15	3	7	2	3	4	2	4	3	4	2	2	4	3	2	3	2	4	2	2	4	4	4	4	3	3	2	3	3	2	3	3	2	2	2	2	4	3	1	3	4
23.77	1	1	2	0	3	4	4	7	17	3	7	1	4	4	1	4	2	4	4	4	4	3	1	4	4	4	2	3	3	4	3	3	4	4	3	4	4	4	4	3	3	3	3	4	3	3	4	3	3
23.79	2	1	2	0	2	2	4	9	15	3	2	3	3	5	1	2	2	5	3	4	5	3	4	2	2	4	1	5	3	4	3	4	3	2	3	3	3	2	3	4	2	4	2	4	3	3	3	3	4
23.8	1	1	2	0	5	4	4	5	14	2			5	3	2	3	3	5	3	3	4	4	4	5	5	5	3	3	3	5	3	3	3	4	4	2	3	2	4	4	4	3	3	3	4	4	2	5	4
23.83	2	1	2	0	3	4	4	7	18	2	9	2	3	4	2	4	3	4	3	4	4	3	4	4	4	5	2	5	4	5	3	5	3	3	4	3	3	4	4	4	3	4	3	3	5	4	3	4	4
23.87	2	1	2	0	1	4	4	8	16	3	6	2	4	4	2	5	4	5	2	5	5	5	5	5	5	5	4	5	4	5	5	5	5	4	5	3	4	5	5	5	5	5	5	3	5	5	3	5	5
23.94	1	1	2	0	5	4	4	5	17	3	9	1	4	3	1	3	3	4	2	4	4	4	4	4	3	5	4	3	4	5	5	4	4	3	4	4	3	2	3	3	2	4	2	4	3	4	2	4	4
23.96	2	1	2	0	3	4	3	7	19	3	1	2	2	3	3	4	3	5	2	5	4	2	4	5	2	3	4	5	3	3	1	5	2	5	5	3	5	1	4	4	3	4	1	3	5	3	1	3	3
23.96	1	4	2	0	1	1	1	8	13	1	7	1	2	4	2	2	2	2	2	2	4	2	3	3	4	4	3	5	5	3	3	5	2	3	3	2	2	3	3	3	2	5	3	4	3	2	3	1	3
24.12	2	1	2	0	1	4	4	3	15	1	9	2	4	1	2	3	3	2	3	2	1	4	4	5	5	4	3	4	4	5	1	2	2	4	4	3	3	1	1	5	3	4	4	3	3	3	2	3	4
24.14	2	1	2	0	2	6	4	9	18	3	1	3	3	4	2	4	2	3	2	5	3	2	4	3	3	4	3	4	4	4	3	5	3	4	4	2	4	3	3	3	2	4	3	3	4	3	2	3	3
24.16	2	1	1	2	1	2	3	7	11	3	8	2	2	4	2	5	3	5	3	5	4	1	5	5	3	5	3	3	5	5	2	2	5	1	3	3	4	4	2	1	1	4	5	4	4	5	2	1	5
24.33	1	1	2	0	5	4	4	7	17	3	5	1	4	5	2	4	4	4	2	4	5	5	5	4	4	5	2	4	4	5	5	5	5	4	4	5	5	4	4	4	2	4	4	5	5	5	2	4	5
24.35	1	1	2	0	3	4	4	9	16	3	9	1	4	4	2	4	3	5	3	3	4	3	3	1	3	4	2	2	4	5	4	5	4	3	3	4	4	4	4	5	4	4	4	4	2	5	3	5	5
24.36	1	1	2	0	1	4	4	8	12	3	4	3	5	2	2	5	1	5	1	4	1	1	5	2	1	5	1	5	1	5	2	5	2	5	5	1	2	1	4	1	1	5	1	5	5	2	5	1	1
24.41	2	1	2	0	1	6	5	9	18	2	9	3	4	4	2	4	3	3	3	3	4	4	5	1	3	2	2	3	2	5	2	5	2	4	5	2	3	5	4	4	2	5	4	4	3	4	3	1	1
24.65	1	1	2	0	5	6	5	5	15	1	8	1	2	3	3	3	2	4	2	4	4	3	4	2	2	4	2	3	3	4	2	3	2	3	4	3	3	2	4	3	2	4	2	3	1	3	2	3	2
24.72	1	1	2	0	2	6	3	9	16	3	4	1	3	4	2	4	3	4	3	4	4	3	5	5	3	5	3	4	4	4	4	5	3	3	4	4	3	3	4	4	3	4	3	3	4	3	3	3	3
24.76	2	1	2	0	5	6	3	5	12	3	4	1	2	5	1	5	3	1	4	5	5	2	3	4	5	3	2	4	4	4	2	4	1	2	3	4	2	3	4	2	2	5	3	4	2	3	3	2	3
25.13	2	1	2	0	3	4	4	7	19	3	9	2	4	4	2	2	2	4	2	4	4	3	4	5	2	5	3	5	4	5	3	5	3	4	4	3	4	4	4	4	4	4	4	1	5	4	4	3	3
25.14	2	1	2	0	5	4	4	8	15	3	2	3	4	2	2	2	2	4	2	3	4	2	5	4	3	3	2	3	2	5	4	5	3	3	4	2	2	4	2	1	2	3	4	4	4	2	4	2	2
25.2	1	2	2	0	2	1	2	8	19	2	9	2	4	4	2	4	1	5	1	2	5	3	3	5	3	2	2	4	3	4	2	5	3	5	2	3	3	4	2	3	1	3	4	3	3	3	2	3	3
25.4	2	1	2	0	3	4	4	9	17	3	9	1	3	3	2	3	2	4	4	5	4	2	4	3	2	5	2	4	3	2	2	4	2	3	4	3	3	2	4	2	3	5	4	1	3	3	1	3	3
25.43	1	1	2	0	2	6	3	9	16	3	6	1	3	3	2	2	2	3	4	4	4	4	4	4	4	3	2	2	2	4	4	1	4	4	5	4	4	5	1	5	4	4	2	2	4	2	4	5	4
25.51	2	2	2	0	2	4	4	8	22	2	9	2	2	2	1	1	2	5	2	4	5	5	2	4	5	4	4	4	4	1	3	2	2	1	5	2	1	2	4	2	1	5	3	1	1	3	3	2	3
25.58	2	1	2	0	5	6	5	9	22	1	9	2	4	5	2	3	3	5	2	5	4	3	5	3	5	5	3	3	5	5	5	5	5	3	5	5	3	2	5	3	3	5	3	2	4	3	2	3	3
25.59	2	1	2	0	5	4	4	9	18	3	5	1	4	4	2	3	2	4	3	4	4	3	3	4	2	4	3	4	3	3	4	4	3	2	4	3	3	2	4	4	2	4	2	3	4	4	3	4	4
25.65	1	1	2	0	5	4	4	9		3	1	3	2	5	4	3	1	5	3	3	3	5	3	3	4	3	3	5	4	3	2	3	1	4	3	2	3	4	5	2	3	4	4	2	3	3	2	4	3
25.7	1	1	2	0	2	1	1	9	15	1	6	1	3	4	2	5	2	5	4	5	4	3	5	4	5	4	1	4	5	4	3	3	4	4	5	3	3	2	5	5	2	5	4	1	4	4	1	5	4
25.71	2	2	2	0	3	4	3	9	18	3	4	2	2	3	3	3	2	3	3	4	4	2	3	2	2	4	3	3	4	3	2	4	3	2	4	4	2	2	3	3	2	4	2	2	2	2	2	2	2
25.73	1	2	1	2	2	2	5	7	13	1	8	2	1	1	1	3	3	3	3	3	3	4	4	4	4	4	5	5	5	5	1	1	1	1	1	1	1	2	2	2	2	3	3	3	3	3	3	4	4
25.82	2	1	2	0	5	4	3	9	20	3	4	2	3	4	2	4	3	4	2	3	4	3	5	1	3	4	4	2	3	3	3	4	3	4	4	3	4	4	3	4	4	4	4	2	1	4	3	4	4
25.99	2	1	2	0	5	4	4	2	12	1	4	3	2	3	2	2	2	3	2	3	3	2	3	3	2	3	3	3	3	3	2	3	2	3	3	2	3	2	2	2	2	3	2	2	3	3	2	2	2
28.05	1	1	2	0		2	1	9	1	2	5	2	4	4	1	5	1	3	4	3	3	5	4	3	4	5	1	4	5	5	3	5	1	5	4	2	3	4	5	3	3	4	4	3	4	4	4	2	4
28.12	1	1	2	0	2	1	1	9	15	1	5	2	3	5	3	3	1	5	3	5	3	5	4	3	4	3	3	3	4	3	2	4	1	4	3	2	3	4	5	2	3	4	3	3	3	3	2	2	3
28.13	1	1	2	0	2	2	2	9	15	1	9	1	3	5	2	3	2	3	3	3	4	3	3	3	5	4	3	4	5	5	2	4	2	3	4	3	2	4	3	3	2	3	4	4	3	3	3	4	3
28.2	1	1	2	0	2	4	2	7	12	1	5	2	2	5	4	3	1	5	3	3	3	4	3	3	4	3	3	5	4	3	2	3	1	4	3	2	3	4	5	2	3	3	4	2	3	3	2	4	3
28.21	1	1	2	0	1	1	5	9	20	2	5	1	5	3	3	3	3	4	2	5	4	4	5	4	3	3	4	5	4	4	4	5	4	5	4	3	4	3	5	5	2	4	3	5	3	3	5	5	3
28.25	2	4	1	1	2	3	3	9	17	1	8	2	5	3	3	3	3	4	2	5	4	4	5	4	3	3	1	5	4	4	1	5	3	5	4	3	4	3	5	2	2	4	3	2	3	3	2	2	3
28.38	1	1	2	0	5	4	4	4	10	3	5	2	2	2	1	2	1	3	1	2	1	1	3	2	1	3	3	3	1	2	1	3	1	2	2	1	2	2	3	3	1	3	2	4	2	2	3	2	2
28.54	1	1	2	0	1	1	1	3	8	3	1	3	3	5	2	2	1	5	4	4	5	5	5	5	3	5	3	5	5	3	3	5	4	2	4	5	4	5	5	5	5	5	3	2	5	3	2	5	1
28.71	1	1	2	0	5	4	3	9	12	1	5	2	2	2	2	2	3	2	3	2	3	3	4	3	2	4	1	4	3	3	4	3	4	4	2	4	2	3	1	2	3	3	2	3	4	2	3	2	2
28.72	1	1	2	0	2	1	1	9	18	3	2	3	2	1	3	2	2	3	2	2	2	2	3	2	3	2	3	2	2	3	3	3	1	4	1	2	2	1	2	1	2	3	2	4	4	3	3	5	4
28.83	2	1	2	0	1	1	1	9	20	3	4	1	2	5	4	4	1	5	3	5	5	3	5	5	4	5	4	4	5	5	5	5	5	2	5	5	1	5	5	5	4	5	4	2	5	5	2	5	4
28.98	1	1	2	0	2	1	5	9	18	1	7	1	1	2	1	2	1	3	2	4	1	4	5	3	2	3	3	3	4	3	1	1	3	3	2	3	2	4	5	1	4	4	1	1	1	3	5	1	4
29.17	1	1	2	0	2	4	3	7	12	1	9	1	5	3	3	3	3	4	2	5	4	4	5	4	3	3	1	5	4	4	1	5	3	5	4	3	4	3	5	2	2	4	3	2	3	3	2	2	3
29.17	1	1	2	0	2	4	3	7	12	1	9	1	5	3	3	3	3	4	2	5	4	4	5	4	3	3	1	5	4	4	1	5	3	5	4	3	4	3	5	2	2	2	3	1	2	2	2	5	5
29.19	2	1	2	0	5	4	3	9	19	3	5	1	3	3	2	3	2	4	2	4	3	3	4	3	3	4	4	3	3	4	3	4	2	2	3	2	3	3	3	4	3	4	2	3	3	4	2	3	3
29.21	1	1	2	0	2	4	3	7	12	1	9	1	5	3	3	3	3	4	2	5	4	4	5	4	3	3	1	5	4	4	1	5	3	5	4	3	4	3	5	2	2	4	3	2	3	3	2	2	3
29.29	1	2	1	1	1	2	4	9	18	1	5	1	4	1	1	1	1	1	2	2	2	2	3	3	4	3	3	4	4	4	4	4	5	5	5	5	5	1	1	1	1	1	2	2	2	3	3	3	3
29.41	1	1	2	0	1	1	1	9	15	1	8	1	4	4	3	3	1	4	4	4	4	3	5	4	4	5	2	4	5	5	3	3	4	2	5	3	3	3	3	3	4	4	2	2	4	4	1	4	2
29.47	1	1	2	0	2	1	1	9	14	1	5	1	3	3	2	4	2	4	3	4	5	3	4	5	5	4	3	4	5	5	3	5	1	3	3	3	2	5	3	3	3	3	3	4	3	3	3	2	2
29.53	1	1	2	0	1	4	2	6	17	1	7	1	3	3	3	3	2	3	2	3	3	2	3	3	2	4	2	2	3	4	3	3	2	2	3	2	2	3	3	2	2	2	3	3	3	3	4	3	2
29.64	2	2	2	0	2	2	2	7	14	1	7	3	5	5	3	1	2	3	3	5	1	1	5	5	1	3	2	5	5	4	2	3	3	5	5	4	5	1	3	3	2	5	2	1	3	3	1	3	3
29.66	2	1	2	0	2	5	10	9	17	1	7	1	4	4	3	4	3	4	2	4	4	4	3	4	4	4	4	4	4	5	3	5	4	5	4	4	5	4	4	5	4	4	3	4	5	4	3	4	4
29.73	1	1	2	0	2	4	3	6	12	3	4	2	3	3	2	4	1	2	2	4	3	3	3	3	4	4	1	2	2	1	1	3	2	5	5	3	2	3	4	4	1	2	2	4	1	1	3	2	5
29.74	1	1	2	0	5	4	3	8	12	3	1	3	5	3	3	3	3	4	2	5	4	4	5	4	3	3	1	5	4	4	1	5	3	5	4	3	4	3	5	2	2	4	3	2	3	3	2	2	3
29.82	1	1	2	0	2	1	3	9	19	2	4	2	1	5	2	4	1	1	2	5	3	4	3	2	2	5	3	3	1	1	1	1	4	3	3	2	2	3	1	3	3	3	3	5	5	4	4	3	1
29.86	2	1	2	0	2	2	2	9	4	1	6	1	2	5	1	5	3	1	4	5	5	2	3	4	5	3	2	4	4	4	2	4	1	2	3	2	2	3	2	2	2	5	3	3	2	3	3	2	3
30.02	1	1	2	0	2	4	5	9	18	3	3	1	2	4	2	3	2	3	4	4	3	2	4	4	2	4	4	4	4	4	3	4	4	2	4	4	2	2	3	2	2	4	2	3	4	2	2	2	2
30.03	2	1	2	0	1	2	2	8	16	1	4	2	1	2	1	1	3	2	2	4	3	2	3	5	4	3	3	5	4	5	4	5	3	2	4	2	2	4	3	3	4	3	3	3	4	3	2	4	2
30.03	1	2	2	0	1	2	2	8	14	1	8	2	4	4	1	5	1	3	4	3	3	5	4	3	4	5	1	4	5	5	3	5	1	5	4	2	3	4	5	3	3	4	4	3	4	4	4	2	4
30.06	1	2	1	1	2	3	3	9	18	1	5	2	3	3	2	2	2	3	2	3	4	4	3	4	3	2	2	4	3	4	3	4	2	3	4	3	4	3	4	3	4	4	3	3	4	5	3	3	3
30.07	2	1	2	0	2	2	4	9	20	3	2	3	2	2	4	1	1	2	1	3	3	3	5	2	1	2	4	1	2	1	2	4	2	4	3	3	4	5	3	2	1	1	1	2	3	4	2	4	1
30.15	1	1	2	0	2	1	1	7	12	1	5	2	2	5	4	3	1	5	3	3	3	5	3	3	4	3	3	5	4	3	2	3	1	4	3	2	3	4	5	2	3	3	3	2	4	5	1	4	2
30.15	1	1	2	0	2	1	1	7	12	1	5	2	2	5	4	3	1	5	3	3	3	5	3	3	4	3	3	5	4	3	2	3	1	4	3	2	3	4	5	2	3	4	4	2	3	3	2	4	3
30.15	2	2	2	0	2	1	1	3	10	1	5	2	1	5	2	3	1	3	3	4	3	5	3	3	4	3	3	3	3	3	2	3	2	4	3	2	3	4	5	2	3	3	4	2	4	3	3	4	3
30.15	2	4	1	2	2	3	2	7	12	1	5	2	3	5	4	3	2	3	1	4	3	2	3	4	5	2	3	2	5	4	3	1	5	3	3	3	5	3	3	4	3	5	3	3	2	3	3	2	3
30.22	1	1	2	0	5	3	3	3	9	1	8	1	2	4	1	4	4	4	1	4	3	2	4	4	2	4	1	2	4	4	4	4	2	2	4	4	4	2	4	4	4	4	2	4	4	2	2	4	2
30.26	2	1	2	0	2	2	2	8	15	1	9	1	2	5	4	3	1	5	3	3	3	5	3	3	4	3	3	5	4	3	2	3	1	4	3	2	3	4	5	2	3	4	4	2	3	3	2	4	3
30.56	2	1	2	0	2	1	1	9	19	1	8	1	1	4	1	1	1	2	1	2	1	1	3	1	1	3	2	3	2	2	3	3	1	1	2	1	1	1	3	1	1	2	1	1	2	1	1	1	1
30.67	2	1	1	3	2	3	7	6	12	2	6	2	3	5	3	3	2	5	3	5	4	3	4	4	2	4	2	3	4	3	4	3	3	3	4	4	3	2	5	4	4	4	4	4	3	5	4	5	5
30.8	1	1	2	0	2	2	2	9	24	1	8	1	2	2	1	3	3	1	3	3	2	2	4	3	3	3	4	3	3	3	3	4	3	2	3	3	2	3	1	2	1	3	2	3	3	2	2	2	3
30.95	2	5	2	0	5	4	4	6	12	3	6	3	2	5	2	2	2	2	3	2	1	2	2	3	2	4	3	2	3	4	3	2	3	4	4	2	3	4	4	3	4	3	2	1	2	4	3	1	2
31.01	1	1	2	0	2	1	1	9	16	1	8	1	2	3	2	2	2	3	2	2	1	1	3	2	2	2	4	3	2	3	3	3	3	3	3	3	3	2	3	2	2	3	2	2	3	2	3	2	2
31.05	1	1	2	0	5	6	5	5	17	1	8	2	3	4	2	3	2	5	2	4	4	3	5	3	4	5	3	4	4	5	4	5	3	4	4	3	3	2	5	5	3	4	3	3	4	5	3	5	5
31.13	1	1	2	0	1	4	4	8	14	3	1	3	2	4	2	3	2	2	4	4	2	3	4	3	3	3	2	4	3	5	3	4	4	3	4	4	2	3	3	3	3	4	3	2	4	3	3	2	2
31.14	1	1	2	0	5	4	4	5	17	1	9	1	3	3	3	5	2	4	3	3	4	4	4	3	4	5	3	3	4	5	4	4	4	4	5	3	2	3	4	4	3	4	4	2	3	3	3	3	4
31.2	1	2	1	2	2	1	1	8	15	1	9	2	4	4	4	2	2	2	2	2	2	3	3	4	4	5	2	2	2	2	4	4	4	4	4	2	2	2	2	2	2	2	4	2	2	2	2	2	2
31.2	1	1	2	0	2	4	3	8	15	1	9	1	3	4	2	4	2	4	3	3	5	3	3	3	5	4	3	5	5	5	3	5	2	3	3	3	2	5	3	3	3	4	2	3	5	4	2	3	5
31.2	1	1	2	0	2	4	3	8	15	1	9	1	3	4	2	4	2	4	3	3	5	3	3	3	5	4	3	5	5	5	3	5	2	3	3	3	2	5	3	3	3	3	4	4	3	3	3	4	3
31.21	1	1	2	0	5	4	4	9	18	1	7	1	4		3	4	2	4	3	3	3	4	4	2	3	4	3	2	3	4	2	3	3	4	4	3	4	4	3	4	3	3	3	3	2	3	2	3	3
31.29	1	2	2	0	2	2	2	9	28	1	5	3	3	4	2	4	2	3	3	4	4	4	3	3	3	3	5	3	3	4	3	2	4	3	3	4	3	3	3	3	4	3	4	4	2	3	2	3	3
31.38	2	1	2	0	5	4	3	9	15	1	9	1	5	3	1	5	4	4	1	4	4	2	5	2	3	4	2	2	4	3	3	3	4	4	4	3	4	1	3	4	1	4	1	2	2	3	2	3	3
31.42	2	1	2	0	1	2	2	8	16	1	4	2	3	4	2	3	2	4	3	5	3	3	4	4	2	3	3	4	4	5	3	4	3	3	4	3	3	3	4	3	3	4	3	2	4	3	4	3	3
31.55	1	1	2	0	2	2	2	9	10	1	9	1	3	3	3	5	1	5	1	4	4	1	3	3	1	5	4	3	3	3	3	5	3	4	3	2	4	1	4	4	2	3	1	1	3	3	2	4	4
31.58	2	1	2	0	1	4	2	9	20	3	2	3	2	3	2	1	2	2	2	3	2	1	3	3	2	2	3	3	2	3	3	3	3	2	2	2	2	2	4	1	2	3	2	2	4	2	3	2	2
31.62	2	1	2	0	2	1	1	4	11	3	1	3	1	2	1	2	2	2	1	3	2	2	3	3	4	4	3	3	4	4	4	4	4	3	3	4	2	2	3	2	2	2	3	2	3	2	2	2	4
31.66	1	1	2	0	3	4	4	9	16	1	7	1	3	4	2	3	3	5	2	4	3	3	4	4	3	5	3	4	4	5	3	5	4	3	4	4	3	3	5	5	3	5	3	4	5	5	4	5	4
31.69	2	1	2	0	2	2	2	9	20	3	9	1	3	4	2	3	3	3	3	4	4	3	5	4	3	4	2	3	3	4	4	4	4	4	4	3	3	3	3	3	4	4	3	3	3	3	4	3	4
31.7	2	1	2	0	2	6	3	9	23	1	3	3	2	4	2	3	3	5	3	5	5	3	5	5	2	4	3	4	3	2	2	4	2	2	5	3	2	5	4	4	3	5	3	4	5	4	3	2	2
31.76	2	1	2	0	5	4	4	9	23	1	5	2	3	3	2	4	4	3	2	4	4	3	4	2	2	4	2	3	3	4	3	4	3	2	3	3	3	2	2	4	2	4	2	2	3	2	2	3	3
31.79	2	2	2	0	3	2	2	8	15	1	9	1	2	5	1	5	3	1	4	5	5	2	3	4	5	3	2	4	4	4	2	4	1	5	4	3	3	2	2	4	4	3	3	2	2	4	5	5	5
31.79	2	1	2	0	1	1	4	7	12	1	7	2	4	4	3	2	2	3	3	3	4	1	5	4	1	4	3	4	3	4	3	4	4	3	5	3	4	5	4	3	3	3	4	3	5	3	3	3	2
31.79	2	1	2	0	2	1	1	7	20	1	5	3	3	5	1	1	5	5	2	5	5	4	3	4	3	5	4	4	3	4	4	5	4	1	4	4	2	4	4	4	4	4	4	4	5	5	2	5	5
31.79	1	1	2	0	2	4	3	8	15	1	9	1	3	4	2	4	2	4	3	4	5	3	4	3	5	4	3	5	5	5	3	5	2	3	4	3	2	5	3	3	3	3	4	4	3	3	3	4	3
31.83	1	1	2	0	5	4	4	9	17	3	1	3	4	4	1	5	1	3	4	3	3	5	4	3	4	5	1	4	5	5	3	5	1	5	4	2	3	4	5	3	3	4	4	3	4	4	4	2	4
32.16	1	1	2	0	3	4	3	5	23	1	9	1	3	3	2	4	3	4	2	4	5	4	5	4	3	4	3	4	3	3	3	4	3	3	4	3	3	4	3	3	3	4	4	4	4	2	3	3	2
32.18	1	1	2	0	2	4	3	8	15	1	9	1	3	4	2	4	2	4	3	3	5	3	3	3	5	4	3	5	5	5	3	5	2	3	3	3	2	5	3	3	3	3	4	4	3	3	3	4	3
32.19	1	1	2	0	2	6	4	7	16	2	8	1	3	4	2	3	1	5	2	3	5	2	4	3	1	3	4	4	4	3	4	5	3	4	3	5	3	2	3	4	2	3	2	2	5	3	2	4	4
32.21	2	1	2	0	2	2	2	9	21	1	8	1	3	4	2	4	2	4	3	5	4	3	5	5	3	4	3	5	5	5	3	5	3	3	4	3	3	3	3	4	2	5	3	3	5	4	3	4	3
32.31	1	1	2	0	2	1	1	9	19	2	5	2	4	3	2	3	2	4	2	3	3	3	3	4	2	4	2	4	3	3	2	3	2	4	3	3	3	2	4	4	2	3	2	2	4	3	2	3	3
32.41	1	1	2	0	5	4	4	3	13	1	4	2	4	4	2	4	2	2	3	4	5	4	4	5	4	3	3	5	2	3	3	4	2	4	5	2	3	3	2	2	4	4	3	3	4	3	3	3	3
32.42	1	1	2	0	2	2	2	9	17	1	4	3	2	2	1	2	2	2	1	3	3	2	5	4	3	2	3	5	4	5	2	5	2	5	3	2	2	2	3	3	2	2	3	2	5	2	2	2	2
32.49	1	1	2	0	2	6	4	7	16	2	8	1	3	4	2	3	1	5	2	3	5	2	4	3	1	5	3	4	4	4	3	5	3	4	3	5	2	1	3	4	1	3	1	1	5	3	2	4	4
32.71	1	2	2	0	1	2	4	9	18	2	9	1	2	2	2	2	2	2	2	4	3	3	5	3	3	5	2	5	4	3	4	2	3	4	4	3	4	3	4	4	3	4	4	3	4	3	3	2	4
32.76	1	1	2	0	2	2	2	9	18	1	9	1	3	5	4	4	2	3	1	4	4	3	4	4	4	3	3	5	3	5	2	5	2	3	3	3	2	3	2	2	1	3	4	3	3	3	2	3	3
32.77	1	2	2	0	2	2	2	9	23	1	8	1	4	4	3	4	2	5	2	3	5	4	4	5	5	5	3	5	4	5	3	5	3	4	4	3	4	5	5	5	5	4	5	4	5	5	3	5	5
32.83	2	1	2	0	5	4	5	9	20	1	9	1	3	4	2	4	3	5	3	4	5	4	3	3	4	4	4	4	4	3	3	4	4	4	4	3	3	3	3	4	4	4	4	3	4	2	3	3	4
32.84	1	1	2	0	1	6	2	5	14	3	1	1	2	2	1	3	1	5	1	3	1	2	5	2	2	5	3	5	5	5	3	5	5	5	5	5	5	5	5	5	5	5	5	5	3	3	4	1	5
32.99	1	1	2	0	2	4	3	7	12	1	9	1	4	2	3	2	2	3	3	4	4	1	5	4	2	3	1	5	4	3	3	4	3	5	2	4	4	3	4	2	5	4	4	5	4	3	4	4	1
33.02	2	1	2	0	3	2	2	5	16	1	8	3	2	3	1	3	2	3	1	3	4	3	5	3	2	2	2	3	3	3	3	5	2	1	3	2	1	3	2	3	3	5	3	2	4	3	2	3	2
33.05	2	2	1	1	2	2	3	9	25	3	7	3	3	4	2	2	2	2	4	5	3	2	5	4	4	2	5	3	4	4	1	3	1	5	5	2	3	3	2	1	3	5	2	4	3	1	3	1	1
33.05	1	2	2	0	1	4	1	9	19	3	2	3	2	2	1	1	2	2	3	2	2	5	4	4	3	4	3	2	3	2	1	2	4	4	3	1	2	2	3	2	2	2	5	4	5	1	3	2	3
33.07	2	2	1	1	1	3	3	9	20	1	9	1	3	4	2	3	2	2	4	3	3	4	5	3	4	2	5	3	4	4	2	4	3	3	5	3	3	3	4	3	3	4	3	2	5	2	2	3	2
33.16	1	1	2	0	2	4	4	7	17	2	8	1	3	4	2	3	1	5	2	3	5	2	4	3	1	5	3	4	4	4	3	5	3	4	3	5	2	1	3	4	1	2	1	1	5	3	1	4	4
33.16	2	1	2	0	2	4	4	7	17	2	8	1	3	4	2	3	1	5	2	3	5	2	4	3	2	5	3	4	4	4	3	4	3	4	3	5	2	2	3	3	2	2	2	2	5	3	2	4	4
33.35	1	2	2	0	1	1	2	9	18	3	7	2	4	4	1	5	1	3	4	3	3	5	4	3	4	5	1	4	5	5	3	5	1	3	4	2	3	4	5	3	3	4	4	3	4	4	5	5	2
33.41	2	1	2	0	2	2	2	9	16	3	5	2	1	3	2	2	3	5	3	5	5	4	5	5	2	4	3	5	3	4	4	5	5	2	5	4	1	4	3	3	3	5	3	3	5	1	1	1	2
33.54	2	2	1	1	5	3	5	9	17	1	2	3	4	4	2	4	3	5	2	4	4	3	4	4	3	4	3	5	4	5	3	4	3	4	4	4	4	3	4	4	3	4	3	3	5	4	3	4	4
33.58	1	2	1	1	1	3	3	9	20	1	7	1	4	1	1	2	3	2	3	4	2	3	2	2	3	3	3	4	3	2	2	2	3	2	4	3	3	4	3	5	2	2	1	4	2	4	1	2	4
33.69	1	2	2	0	1	2	2	8	17	1	5	1	2	5	4	3	1	5	3	3	3	5	3	3	4	3	3	5	4	3	2	3	1	4	3	2	3	4	5	2	3	4	4	2	3	3	2	4	3
33.7	2	4	2	0	1	1	1	9	15	1	3	1	2	5	2	3	2	2	3	5	3	3	5	5	3	3	1	5	5	5	3	5	3	5	5	3	3	3	3	3	3	3	5	3	5	2	3	2	3
33.7	1	2	1	1	1	2	3	7	20	1	9	2	3	4	2	4	4	3	1	4	3	3	4	2	4	3	4	3	4	5	5	3	5	4	3	5	4	4	3	3	4	4	4	4	2	3	4	3	3
33.75	1	1	2	0	2	2	2	9	23	1	7	1	5	3	3	3	3	4	2	5	4	4	5	4	3	3	1	5	4	4	1	5	3	5	4	3	4	3	5	2	2	4	3	2	3	3	2	2	3
33.75	2	2	1	1	1	3	3	9	18	1	8	1	2	4	3	2	2	4	3	4	5	3	4	3	2	4	3	3	3	3	2	3	2	2	4	3	2	3	4	4	3	4	3	3	3	3	2	3	2
33.76	1	1	2	0	2	1	1	9	23	1	6	1	3	4	2	3	3	5	3	5	4	3	5	4	3	4	4	4	4	4	3	4	3	3	5	3	3	4	4	3	2	4	3	3	5	4	2	3	3
33.77	2	1	2	0	1	1	1	9	16	1	7	1	2	3	3	3	2	3	3	3	3	3	3	3	3	3	3	4	4	4	3	4	4	4	4	4	4	3	3	3	3	3	3	3	4	3	3	3	3
33.85	2	2	2	0	2	2	2	9	16	1	4	2	4	4	3	3	3	4	2	4	4	3	4	4	4	4	3	5	4	5	3	4	3	4	4	3	4	4	3	3	2	4	3	3	5	3	3	3	3
34.04	1	1	2	0	2	1	1	7	12	1	5	2	2	5	4	3	1	5	3	3	3	5	3	3	4	3	3	5	4	3	2	3	1	4	3	2	3	4	5	2	3	4	4	2	2	3	2	4	3
34.07	2	1	2	0	3	4	4	5	13	1	4	2	2	3	2	4	2	4	3	4	4	3	5	3	3	4	2	5	4	4	3	4	2	3	4	3	2	2	3	3	2	4	3	3	5	2	2	2	2
34.1	2	1	2	0	2	2	2	3	8	1	9	1	1	5	4	4	1	5	3	5	4	3	4	3	5	2	2	5	3	3	3	3	4	2	5	4	4	5	4	3	3	5	3	4	4	2	2	3	2
34.12	2	2	1	2	2	3	4	9	18	1	8	1	1	3	1	2	1	2	1	2	1	1	3	1	1	2	1	3	2	2	3	2	2	1	3	1	1	2	3	2	2	3	2	1	3	2	2	1	1
34.13	1	1	2	0	2	2	2	8	16	2	4	2	3	4	2	4	2	4	3	3	4	3	3	3	4	4	3	4	4	4	3	4	2	3	3	3	2	4	3	3	3	3	4	4	3	3	3	4	3
34.19	1	1	2	0	2	4	3	7	12	1	9	1	5	3	3	3	3	4	2	5	4	4	5	4	3	3	1	5	4	4	1	5	3	3	4	3	5	3	5	3	5	5	4	5	5	2	5	2	3
34.35	2	4	1	2	2	3	4	9	18	1	8	1	4	3	3	4	3	3	2	4	4	4	4	5	4	4	4	5	4	4	3	5	2	3	4	4	4	3	4	4	4	4	3	2	4	2	2	3	3
34.44	1	1	2	0	2	1	1	9	20	1	6	2	3	4	2	4	3	4	3	5	4	3	5	5	3	4	3	5	4	4	3	5	3	3	5	3	3	3	3	3	3	5	3	2	5	4	2	4	4
34.44	1	1	2	0	2	2	2	9	18	2	8	1	4	5	3	4	3	5	2	5	4	2	5	4	4	5	4	5	5	4	1	4	3	4	5	3	4	2	4	5	1	5	1	3	5	4	3	4	4
34.49	1	1	2	0	3	4	4	5	14	3	4	3	3	3	2	3	2	4	3	3	3	3	5	4	4	5	3	5	4	4	3	4	3	3	3	4	3	3	3	3	2	3	3	3	5	2	2	2	2
34.51	1	1	2	0	2	1	1	4	10	3	5	3	2	3	2	3	3	3	2	4	4	2	4	3	2	3	3	2	4	3	4	4	4	2	4	4	3	4	3	3	2	4	4	3	4	3	4	3	3
34.54	2	1	2	0	5	2	2	7	16	1	7	1	2	3	3	3	3	2	2	4	2	1	5	4	2	4	2	5	4	3	2	3	1	2	4	2	3	2	3	2	2	4	2	3	4	2	2	1	1
34.54	2	1	2	0	2	1	1	8	14	1	9	1	2	3	3	4	3	4	2	4	4	2	4	4	3	4	4	4	5	5	4	4	4	3	3	2	4	4	4	3	1	4	3	3	4	3	3	4	2
34.58	1	1	2	0	5	2	2	9	25	1	9	1	4	3	2	4	3	5	2	4	5	3	3	5	4	5	3	5	3	5	2	5	2	2	4	3	4	2	4	3	2	4	2	4	5	3	4	4	4
34.62	1	1	2	0	1	1	1	9	18	1	4	1	4	4	4	3	2	3	1	4	4	3	4	4	4	4	3	5	3	5	2	5	2	3	3	3	2	3	2	2	1	3	4	3	3	3	2	3	3
34.63	1	1	2	0	2	2	2	9	14	3	5	3	3	4	2	3	2	2	2	2	3	2	3	2	2	3	2	3	3	3	3	3	3	3	2	3	3	2	3	4	2	2	2	2	3	2	2	2	3
34.71	1	1	2	0	2	2	2	9	18	1	9	1	3	5	4	4	2	3	1	4	4	3	4	4	4	3	3	5	3	5	2	5	2	3	3	3	2	3	2	2	1	2	3	2	2	3	4	5	3
34.72	2	1	2	0	1	2	2	9	15	1	8	1	2	5	3	4	2	5	3	5	4	2	5	2	3	5	3	4	5	5	3	5	2	4	5	2	2	1	4	4	1	5	1	3	5	5	3	5	5
35.07	1	1	2	0	1	2	0	4	20	1	4	2	5	2	2	5	3	5	1	3	5	3	4	4	4	5	5	5	3	5	5	5	3	5	3	3	5	2	5	5	2	2	2	3	5	5	2	5	5
35.11	1	2	2	0	2	2	2	9	28	1	9	1	3	3	1	4	3	4	3	3	4	3	4	3	3	4	2	3	3	5	4	4	4	3	3	3	3	3	3	3	3	3	3	3	4	3	3	3	3
35.19	2	2	1	1	2	3	3	9	16	1	6	3	3	3	3	4	3	3	2	4	3	3	4	3	3	5	1	3	3	4	5	4	5	3	4	5	4	3	5	3	3	3	4	3	3	3	3	3	2
35.21	2	1	2	0	5	4	3	9	30	1	4	2	4	4	2	4	2	5	3	5	4	3	4	5	3	4	2	4	4	4	3	4	3	3	4	4	4	3	4	4	3	4	3	3	4	4	3	4	4
35.26	2	1	2	0	3	4	3	8	13	3	4	3	2	3	2	3	2	3	3	4	4	2	5	3	3	4	1	5	4	4	3	4	2	3	4	2	2	3	3	3	2	4	3	3	4	2	3	2	3
35.27	2	4	1	1	5	3	3	9	20	3	9	1	3	3	2	4	2	4	2	4	3	1	4	4	3	4	2	4	4	4	2	4	2	3	4	2	3	1	4	3	1	4	1	2	4	3	2	3	3
35.46	2	1	2	0	1	1	1	8	16	1	5	2	1	1	2	1	2	2	3	4	4	1	2	2	2	3	3	2	3	3	2	3	3	2	2	3	3	1	2	2	3	1	2	3	2	2	1	3	2
35.47	1	2	1	1	1	3	3	9	18	1	9	1	3	4	1	5	2	3	2	3	2	2	3	3	3	5	3	4	3	4	2	5	3	3	3	3	3	3	5	4	3	3	3	2	3	4	3	5	5
35.51	2	2	2	0	2	2	2	5	22	1	4	1	2	2	2	3	3	4	2	5	3	2	4	3	3	4	2	4	4	5	4	4	2	1	4	3	2	3	4	3	2	4	2	2	4	1	2	2	2
35.53	2	1	2	0	1	1	1	9	20	1	7	1	3	3	2	4	2	2	3	4	2	3	4	4	2	3	4	4	4	4	4	5	5	4	3	3	4	3	2	2	3	3	3	2	3	2	2	2	2
35.56	2	2	2	0	2	2	2	9	15	1	9	1	3	3	2	2	2	3	3	3	4	2	3	3	3	3	3	3	3	3	2	3	2	3	3	2	3	2	2	3	2	3	2	2	3	2	2	2	3
35.66	1	1	2	0	3	4	4	8	14	3	4	3	3	3	2	3	2	4	3	3	3	3	5	3	4	4	2	5	4	5	4	5	3	2	3	3	3	3	4	4	3	4	3	3	5	3	2	3	3
35.78	1	1	2	0	3	1	1	7	12	1	9	2	2	5	4	3	1	5	3	3	3	5	3	3	4	3	3	5	4	3	2	3	5	4	3	2	3	4	5	2	3	4	4	5	3	3	2	4	5
35.93	1	1	2	0	1	2	2	4	16	1	4	3	3	2	2	4	3	4	3	2	2	2	3	3	4	4	4	4	3	3	3	4	3	3	3	3	3	2	3	4	2	3	2	2	2	4	2	4	3
36.01	2	1	2	0	2	2	2	9	30	1	7	2	4	4	3	4	2	4	2	5	3	3	4	5	2	4	4	5	4	4	2	4	2	5	5	5	5	3	5	3	3	5	3	4	5	3	4	3	2
36.02	2	1	1	1	2	3	2	9	18	1	6	1	4	4	3	4	3	4	2	4	3	4	4	4	3	3	2	5	4	4	3	5	3	4	4	3	4	3	4	2	2	3	4	2	3	3	2	2	3
36.05	1	1	2	0	2	1	1	9	23	1	7	1	3	4	4	3	2	5	2	2	4	3	4	5	2	5	2	4	3	4	4	5	3	3	3	3	3	5	5	4	4	2	4	4	5	4	4	4	4
36.15	1	2	2	0	2	1	1	7	17	1	5	2	3	3	3	4	2	3	2	4	4	2	3	3	4	4	2	3	3	3	2	4	2	3	4	2	4	4	4	4	3	3	4	2	3	3	2	4	4
36.15	2	2	2	0	2	1	1	7	17	1	5	2	3	3	3	4	2	3	2	4	4	2	3	3	4	4	2	3	3	3	2	4	2	3	4	2	4	4	4	4	3	3	4	2	3	3	2	4	4
36.18	1	1	2	0	5	1	2	9	15	1	7	1	2	1	2	1	2	2	1	2	2	1	3	1	2	4	2	1	3	3	2	4	1	2	4	2	3	4	5	2	4	2	2	1	2	4	2	2	3
36.18	1	2	2	0	2	2	2	6	10	1	5	1	4	4	2	3	4	5	2	3	3	3	4	4	3	4	3	3	3	4	3	4	3	3	3	4	4	2	4	4	2	3	3	2	4	4	3	4	4
36.2	2	2	2	0	2	2	2	9	17	1	6	3	2	2	2	3	2	2	3	3	2	3	4	3	3	4	2	3	3	5	4	5	4	3	3	4	3	3	4	3	3	3	3	3	3	2	3	2	4
36.25	2	3	1	2	2	3	3	7	18	2	9	1	1	1	1	1	2	2	2	2	2	2	2	2	3	5	3	3	5	5	1	4	2	5	3	3	4	3	3	1	2	3	2	1	3	2	1	1	2
36.31	2	4	1	2	2	3	4	9	18	1	8	1	4	3	3	4	3	3	2	4	4	4	4	5	4	4	4	5	4	4	4	5	3	4	4	4	4	4	4	4	4	4	4	3	4	3	3	3	3
36.39	1	4	1	2	2	3	4	9	17	1	8	1	4	3	3	4	3	3	2	4	4	3	4	5	4	4	4	5	4	3	4	4	3	4	4	4	4	4	4	4	4	4	4	3	4	3	4	3	3
36.41	2	3	2	0	2	1	1	8	21	2	8	2	2	2	2	2	2	2	2	3	4	2	4	5	2	3	3	5	5	5	4	3	4	4	3	3	3	3	3	3	2	4	4	3	4	2	4	3	2
36.47	2	2	2	0	1	2	2	8	15	2	7	2	5	3	2	4	3	5	3	4	5	3	5	3	3	5	3	5	4	5	3	5	3	4	4	3	4	3	5	5	3	3	3	5	5	4	3	4	4
36.5	2	2	2	0	1	2	2	9	19	1		1	3	3	2	2	1	4	4	3	3	1	3	5	1	4	1	5	4	5	1	2	2	1	1	1	3	2	2	3	1	4	1	4	5	3	2	3	2
36.57	2	2	1	2	2	1	1	9	18	1	9	1	4	4	1	4	2	5	4	3	4	4	4	3	3	4	2	4	5	4	3	4	5	4	5	3	3	3	3	4	3	4	3	1	3	4	2	5	3
36.61	1	1	2	0	3	4	4	8	14	3	4	3	3	3	2	4	2	4	3	3	4	3	5	4	5	5	2	5	4	5	3	4	3	3	4	3	2	3	4	3	3	4	3	4	5	3	3	3	2
36.62	1	1	1	1	2	2	3	9	15	2	8	2	2	2	2	2	2	2	2	5	5	5	5	4	3	5	1	3	4	5	4	5	3	3	4	2	2	2	1	3	2	5	3	4	4	2	2	3	2
36.62	1	1	2	0	2	4	3	3	14	1	5	1	2	3	3	3	3	3	2	2	2	4	2	4	3	4	3	3	3	2	3	4	3	4	3	4	3	2	2	5	2	2	2	2	3	2	3	2	3
36.63	2	2	1	2	1	3	4	8	17	1	4	1	5	3	3	3	3	4	2	5	4	4	5	4	3	3	1	5	4	4	1	5	3	5	4	3	4	3	5	2	2	4	3	2	3	3	2	2	3
36.64	2	2	2	0	2	2	2	9	18	1	5	2	2	3	2	3	2	5	2	3	4	2	4	5	2	3	3	5	5	5	4	3	4	4	3	3	3	3	3	3	2	4	4	3	4	2	4	3	2
36.66	2	1	1	1	2	3	3	9	17	1	8	1	1	4	3	2	3	5	2	3	4	2	4	5	2	5	4	2	4	2	3	4	4	4	3	3	3	3	3	3	2	4	4	3	4	2	4	3	2
36.73	1	1	1	2	2	3	4	9	19	1	9	1	3	3	3	4	2	3	3	4	4	3	4	3	3	4	3	5	4	4	3	3	3	4	3	3	4	3	4	3	3	2	4	3	4	3	3	2	3
36.74	2	3	1	1	1	1	1	9	20	1	9	1	2	3	2	3	2	5	2	3	4	2	4	5	2	3	3	5	5	5	4	3	4	3	5	3	3	3	4	4	3	5	4	3	4	2	4	3	4
36.85	2	2	1	2	1	3	4	6	13	3	5	3	2	3	1	3	1	4	3	4	5	3	4	5	1	5	1	5	2	5	2	5	2	2	4	3	2	2	4	3	3	3	3	2	5	2	2	2	2
36.9	2	2	2	0	1	2	2	9	18	2	7	1	3	3	2	4	2	4	2	3	2	2	3	4	2	3	3	3	3	2	1	4	3	3	3	3	3	3	3	3	2	3	3	3	3	3	3	3	2
36.93	2	2	2	0	1	2	2	9	20	1	9	1	2	2	1	4	2	4	3	4	2	3	5	4	3	4	1	5	4	5	3	4	3	2	4	3	2	2	3	4	1	4	2	3	4	3	2	3	3
36.96	1	1	1	1	2	2	3	7	12	1	9	1	5	3	3	3	3	4	2	5	4	4	5	4	3	3	1	5	4	4	1	5	3	4	4	3	4	3	5	2	2	4	3	2	3	3	2	2	3
36.96	2	2	2	0	1	2	2	4	17	3			3	3	2	3	2	3	3	3	2	2	4	3	3	4	2	4	3	3	2	4	1	1	3	3	2	2	3	3	2	3	2	1	3	2	1	1	1
36.98	2	1	2	0	2	1	1	9	22	1	5	1	3	4	2	4	3	4	2	4	3	2	4	4	2	4	2	4	4	3	3	4	3	3	4	3	4	3	4	4	3	4	4	3	4	3	4	4	3
37.02	1	1	2	0	1	2	2	5	18	1	5	2	4	3	2	3	4	2	2	4	3	4	5	2	4	3	4	2	4	4	4	3	4	3	4	4	3	3	2	4	3	4	3	5	2	4	3	4	4
37.13	2	4	1	2	1	3	3	9	22	3	6	3	3	4	3	3	2	4	3	3	2	2	4	4	2	3	2	3	3	3	3	3	3	3	3	3	3	2	3	3	2	3	2	2	3	3	2	2	2
37.15	2	3	1	2	2	3	3	8	14	1	8	1	4	2	3	4	2	5	1	3	3	3	4	5	2	3	1	3	4	2	3	4	3	3	3	5	4	1	4	4	4	3	2	2	2	2	2	3	3
37.26	2	1	1	1	1	3	3	9	19	2	6	1	2	3	1	3	2	4	2	3	2	2	4	5	3	3	2	3	3	4	3	5	2	2	4	3	3	2	3	3	2	4	2	1	5	3	1	3	3
37.3	2	3	2	0	1	1	1	9	20	1	5	1	2	3	2	3	2	5	2	3	4	2	4	5	2	3	3	5	5	5	4	3	4	4	3	3	3	3	3	3	2	4	4	3	4	2	4	3	2
37.31	2	1	2	0	2	4	4	9	18	1	7	1	3	3	2	4	3	3	2	3	3	3	3	2	3	3	2	3	3	5	3	4	3	4	3	3	3	3	4	3	3	3	3	2	3	3	3	2	2
37.31	1	1	2	0	5	1	1	9	30	1	4	1	3	4	2	4	2	4	3	3	5	3	3	3	5	4	3	5	5	5	3	5	2	3	3	3	2	5	3	3	3	3	4	4	3	3	3	4	3
37.38	2	3	1	1	2	3	2	9	24	1	3	2	3	4	3	3	3	3	2	3	2	4	3	3	3	3	4	4	4	3	3	4	3	3	2	4	3	2	3	3	2	2	3	3	3	2	2	2	2
37.39	2	2	1	1	1	2	3	9	6	1	7	1	1	2	2	1	1	1	3	2	2	1	4	3	1	2	1	3	3	4	1	4	1	4	1	2	3	1	1	1	2	2	1	3	1	1		2	2
37.41	1	2	2	0	1	2	2	6	10	1	8	1	3	3	2	4	3	3	3	3	4	4	5	2	3	5	4	3	5	5	4	5	3	2	3	3	2	4	4	3	2	4	2	1	3	2	2	2	3
37.47	2	2	2	0	2	2	2	9	25	1	9	1	2	3	4	4	1	4	3	4	3	4	3	4	4	4	3	3	3	2	2	3	3	2	3	3	4	4	4	4	3	4	3	3	3	4	4	3	3
37.51	2	2	1	1	1	3	3	9	19	1	9	1	2	4	1	2	3	4	2	5	4	2	5	3	1	5	3	4	3	2	4	5	2	2	4	3	2	5	3	2	5	4	5	2	3	2	2	2	2
37.55	1	1	2	0	2	1	1	5	16	1	4	2	3	5	2	4	3	4	2	3	3	3	5	2	4	4	3	4	4	5	4	5	4	3	3	4	3	3	5	5	2	4	2	3	3	4	3	4	4
37.6	2	1	1	3	2	3	4	8	15	1	7	1	3	4	3	3	3	3	2	3	2	2	3	3	4	5	3	4	4	4	4	4	4	3	5	3	4	3	3	2	4	4	5	2	5	3	2	3	3
37.64	1	2	1	1	1	3	3	9	18	1	8	1	2	2	2	3	3	3	2	2	3	3	3	2	4	4	3	3	3	3	3	4	2	2	2	2	2	3	3	3	3	2	3	3	2	2	3	2	3
37.69	1	1	2	0	2	4	2	4	10	1	7	2	3	4	2	4	4	5	2	4	5	2	4	4	4	5	5	3	4	4	3	5	3	4	4	3	4	4	4	4	4	4	4	2	4	4	3	4	4
37.75	1	1	2	0	2	2	2	8	8	1	4	2	3	3	4	3	2	3	2	3	4	3	2	2	3	4	3	3	2	2	3	3	4	3	4	3	2	3	3	2	4	4	2	2	3	3	3	4	4
37.84	1	2	1	1	2	3	3	8	13	1	8	1	4	4	1	3	4	3	2	3	1	3	5	3	5	3	5	4	3	4	2	5	4	2	2	3	3	1	4	4	3	4	4	1	4	2	3	3	4
37.87	2	1	2	0	2	2	2	9	24	3	8	3	3	5	1	3	2	3	3	4	2	2	5	5	1	3	2	4	4	3	2	4	2	2	5	2	2	2	3	3	2	4	2	3	5	3	3	3	3
37.89	2	2	1	1	1	3	3	9	20	1	9	1	3	3	1	4	3	4	3	5	3	3	5	5	3	5	3	5	5	4	2	5	3	3	4	3	3	4	4	4	3	5	3	2	5	3	2	3	3
38	2	4	1	2	1	3	4	9	19	1	7	2	2	5	1	5	3	1	4	5	5	2	3	4	5	3	2	4	3	4	2	4	1	2	3	2	2	3	2	2	2	5	3	3	4	3	3	4	3
38	1	3	1	2	1	3	4	5	10	1	5	2	3	4	2	3	3	5	3	2	4	3	4	4	4	5	4	3	3	5	3	4	4	2	3	3	2	4	3	4	2	4	5	3	5	5	3	5	5
38	1	1	2	0	1	4	4	9	17	1	4	1	4	4	4	3	2	2	1	4	3	2	4	4	3	2	3	3	3	4	3	2	4	4	3	3	1	2	2	1	3	2	3	3	4	4	3	3	3
38.03	1	1	1	1	1	3	3	9	20	1	9	1	3	3	2	4	3	4	3	4	4	3	4	5	3	5	3	5	5	5	4	5	3	3	4	3	3	4	4	4	3	4	3	2	5	4	2	4	4
38.03	1	3	2	0	1	4	2	8	12	2	9	1	5	1	1	4	2	4	1	5	3	1	2	5	1	1	1	4	2	1	5	4	2	5	1	1	2	3	5	4	4	4	3	2	5	3	2	2	3
38.15	1	2	2	0	1	2	2	4	15	3	2	3	2	4	2	3	3	3	2	5	5	4	5	5	3	4	2	5	5	4	5	5	3	3	4	3	3	4	4	4	4	4	4	2	4	3	2	3	3
38.23	2	2	1	1	1	3	3	9	19	1	9	1	3	4	2	3	3	2	3	4	3	2	4	3	3	3	4	4	3	4	3	3	2	3	4	2	4	2	2	2	2	4	2	3	3	3	3	3	3
38.26	1	2	1	1	1	2	1	7	13	2	7	1	1	1	1	1	3	3	3	3	3	5	3	3	4	3	3	4	3	2	1	1	1	1	1	1	3	3	3	3	2	2	2	3	3	3	3	4	3
38.28	1	2	1	2	1	3	3	7	13	2	7	1	5	3	3	3	3	4	2	5	4	4	5	3	3	3	3	3	3	3	3	3	3	3	3	3	3	3	5	2	2	4	3	2	3	3	2	2	3
38.33	1	2	2	0	1	2	2	5	14	1	2	1	3	2	2	4	2	3	3	3	2	2	3	3	2	2	3	3	4	4	4	4	3	3	3	4	3	4	3	4	5	3	3	3	4	3	2	3	4
38.41	1	2	1	2	1	3	4	9	16	1	5	1	3	2	2	4	2	3	3	3	2	2	3	3	2	3	3	3	4	4	4	4	3	3	3	2	3	4	3	4	5	4	3	3	4	3	4	3	4
38.47	2	2	1	2	1	3	4	5	15	2	7	1	3	3	3	3	2	4	3	4	4	4	3	2	2	3	4	2	3	3	3	4	3	2	3	3	3	3	3	4	3	4	2	3	2	4	2	3	3
38.49	2	2	1	1	1	3	3	7	11	1	9	2	3	2	2	4	3	3	2	3	4	2	4	2	3	3	2	2	4	4	3	3	3	3	2	3	3	2	3	2	2	3	2	2	2	3	2	3	2
38.5	2	2	1	2	1	3	4	5	18	1	7	2	5	4	2	5	3	3	1	2	4	4	2	4	5	5	3	2	4	4	2	1	3	1	4	2	5	4	3	3	5	3	4	5	3	4	2	3	5
38.51	1	2	2	0	2	1	2	9	18	1	5	2	4	3	1	5	1	4	4	3	3	5	4	3	4	5	1	4	5	5	3	5	1	5	4	2	3	4	5	3	3	4	4	3	4	4	4	2	4
38.55	1	1	2	0	1	2	2	9	19	1	5	1	3	4	2	4	3	4	3	4	4	3	4	3	4	4	4	3	4	5	4	4	4	4	4	4	4	2	3	3	2	4	2	3	3	3	3	2	3
38.65	1	1	2	0	1	1	1	9	18	1	4	1	4	4	1	3	1	3	2	4	3	3	4	3	2	3	3	5	2	4	3	5	3	1	4	2	3	4	3	3	3	4	4	3	4	2	2	2	3
38.65	1	2	2	0	2	1	2	9	18	1	5	2	4	4	1	5	1	3	4	3	3	5	4	3	4	5	1	4	5	5	3	5	1	5	4	2	3	4	5	3	3	3	4	5	1	2	2	1	5
38.65	1	2	2	0	2	1	2	9	18	1	5	2	4	4	1	5	1	3	4	3	3	5	4	3	4	5	1	4	5	5	3	5	1	5	4	2	3	4	5	3	3	4	4	3	4	4	4	2	4
38.69	2	1	2	0	2	2	2	9	20	2	6	2	2	2	2	3	2	2	1	3	2	1	3	3	2	2	2	3	2	4	2	3	2	3	3	2	3	1	2	2	2	2	1	3	2	2	4	2	2
38.74	1	1	2	0	2	1	1	9	17	1	8	1	3	4	1	3	2	3	2	2	2	2	3	1	3	2	3	3	3	3	3	3	4	3	3	3	3	1	3	2	2	3	2	4	3	2	3	2	2
38.89	1	1	2	0	1	1	1	9	20	1	7	1	3	2	2	4	3	3	2	2	3	3	3	3	2	3	3	3	2	3	3	3	3	2	2	2	2	2	3	2	2	2	2	3	3	2	3	2	2
39	2	3	2	0	1	1	1	8	20	1	5	1	2	3	2	3	2	5	2	3	4	2	4	5	2	3	3	5	5	5	4	3	4	4	3	3	3	3	3	3	2	4	4	3	4	2	4	3	2
39.22	2	2	2	0	1	2	2	9	17	1	4	1	2	2	2	3	3	2	3	4	3	3	3	4	2	4	2	3	2	3	1	4	2	1	3	2	2	3	2	2	2	3	3	2	4	2	2	2	2
39.3	2	4	2	0	1	1	1	9	25	1	9	1	2	3	2	3	2	5	2	3	4	2	4	5	2	3	3	5	5	5	4	3	4	4	4	3	3	3	4	3	2	4	4	3	4	2	4	3	2
39.31	2	2	1	1	1	3	3	9	20	3	9	1	4	3	3	5	3	5	2	4	3	4	4	5	4	5	3	4	5	4	4	5	4	4	4	4	4	4	4	4	3	4	3	2	5	4	2	4	4
39.49	2	4	2	0	1	2	2	9	26	1	5	1	3	3	2	4	3	4	3	4	3	4	4	2	4	4	3	4	3	4	4	4	2	3	4	3	2	2	4	4	2	4	3	2	4	3	2	3	3
39.5	2	2	2	0	1	2	1	5	17	3	2	3	3	2	2	1	3	4	2	3	4	3	2	5	3	1	4	2	1	4	3	5	2	5	3	2	2	1	3	3	2	3	2	3	3	5	4	1	1
39.51	1	2	1	2	2	3	4	8	25	1	8	1	3	4	3	2	1	3	2	4	2	2	4	3	2	4	3	3	3	2	4	4	3	2	4	4	2	1	4	2	2	5	2	2	4	2	2	2	2
39.57	2	1	2	0	2	1	1	7	16	1	9	3	2	2	1	2	1	1	2	1	3	5	2	1	5	2	2	1	2	2	3	1	5	2	1	5	2	5	2	2	3	1	3	2	1	3	2	2	1
39.74	1	3	1	1	2	1	1	7	12	1	7	2	5	3	3	4	3	4	2	5	4	4	5	4	3	3	1	5	4	4	1	5	3	5	4	3	4	3	5	2	2	4	3	2	3	3	2	2	3
39.74	2	2	1	2	2	3	4	7	15	3	8	2	2	3	2	4	1	5	2	1	1	1	4	5	1	1	4	2	5	5	5	1	5	5	3	4	4	1	2	1	4	3	5	5	2	4	5	3	2
39.86	2	2	2	0	5	2	2	9	20	3			3	3	2	3	3	4	3	4	4	3	4	3	3	4	4	3	4	4	3	4	3	3	3	3		4	3	4	3	4	3	3	3	3	3	3	3
39.91	2	2	1	2	1	3	4	7	15	1	9	1	2	5	3	2	3	2	2	3	4	5	2	5	5	2	4	2	5	1	1	3	1	3	1	1	1	3	3	3	2	5	3	2	3	4	1	4	5
40	1	2	1	2	2	3	4	9	16	1	6	2	4	1	2	5	2	1	3	2	5	5	5	5	4	2	5	4	1	1	5	5	3	1	1	3	3	5	2	3	5	4	3	2	5	5	1	3	3
40.06	1	2	1	3	3	3	4	5	8	1	6	1	1	2	2	3	3	2	2	2	3	3	2	3	2	2	3	2	3	3	2	3	2	2	2	2	3	3	2	3	3	3	2	3	2	2	3	2	3
40.09	2	4	1	1	2	1	2	8	16	1	5	2	3	4	3	5	3	4	2	4	5	4	4	3	2	3	4	3	5	5	4	3	2	4	3	2	2	3	3	4	1	4	2	2	3	4	1	2	4
40.13	1	1	2	0	2	1	1	9	19	1	9	1	3	3	2	3	2	3	3	3	2	2	3	3	3	2	3	5	2	3	3	3	3	3	3	4	3	2	3	2	2	3	2	3	4	3	3	3	3
40.14	1	2	2	0	5	2	2	9	18	1	9	1	3	3	2	4	2	3	2	4	3	2	4	3	2	3	4	4	4	4	2	3	2	3	4	3	3	4	3	4	3	4	2	3	3	3	2	3	3
40.28	1	2	1	1	1	2	3	5	13	1	4	2	3	3	2	3	3	4	3	4	4	3	5	4	4	4	3	5	5	4	3	4	3	3	4	3	2	3	4	4	3	4	3	3	5	3	2	3	3
40.29	1	1	2	0	2	4	4	9	17	1	4	1	4	1	1	2	3	4	4	3	1	3	4	2	1	5	2	4	1	1	4	4	4	3	4	3	1	1	3	3	4	2	2	1	4	3	4	2	4
40.3	1	2	1	1	1	2	3	7	16	1	7	1	3	3	2	3	2	5	1	4	3	2	5	3	2	4	4	3	2	3	2	3	3	2	3	2	2	2	4	5	2	4	2	3	3	3	3	4	3
40.31	2	2	1	2	1	6	4	9	26	1	9	1	4	3	2	4	4	3	2	4	3	3	4	4	3	4	3	3	2	4	4	4	3	4	4	3	4	3	3	3	3	4	3	2	3	3	2	3	3
40.35	1	2	2	0	1	2	2	3	10	1	5	3	5	4	2	3	4	5	2	4	5	4	5	4	4	5	3	4	4	4	2	5	4	3	5	4	4	2	5	4	2	5	3	3	4	3	3	5	4
40.39	1	2	1	3	1	3	5	8	18	1	9	1	4	3	1	4	2	5	4	4	1	3	5	2	3	2	2	5	1	1	3	2	3	5	2	2	3	2	2	2	1	2	4	2	4	3	5	2	5
40.39	1	2	1	2	1	3	4	9	17	3	9	1	4	4	3	4	3	3	2	4	4	3	4	4	3	4	2	3	4	4	3	3	2	4	4	3	3	2	3	3	2	4	2	2	3	3	2	4	4
40.42	2	1	1	1	2	3	3	7	17	2	5	2	3	2	2	2	2	2	2	3	3	3	4	4	4	5	5	5	5	5	2	2	2	2	2	1	1	1	1	4	2	5	4	3	2	3	3	3	2
40.44	1	1	2	0	5	1	1	9	28	1	7	1	5	3	1	5	3	5	3	5	5	2	4	4	3	5	3	4	4	4	4	5	4	4	4	4	4	3	5	5	3	4	3	3	4	4	3	4	4
40.47	1	1	2	0	1	2	2	9	20	1	9	1	3	4	3	4	3	4	2	2	3	3	2	3	3	4	4	3	3	4	2	3	2	3	2	2	3	2	4	4	2	2	2	3	2	4	3	4	4
40.49	1	2	1	1	1	2	3	9	20	1			4	4	2	4	3	5	3	5	5	4	5	4	5	5	4	5	5	5	3	5	4	4	4	3	5	4	5	5	3	4	3	3	5	5	3	5	5
40.6	1	3	1	1	1	2	2	9	16	1	5	1	4	4	1	1	1	2	2	2	2	2	2	2	2	4	4	4	5	5	3	5	4	4	4	4	4	4	5	3	2	2	2	2	2	2	2	2	2
40.62	2	2	2	0	1	2	1	5	18	2	4	2	2	1	2	2	3	4	1	2	1	1	3	1	3	3	1	4	4	2	4	3	3	1	4	4	2	4	4	1	1	2	3	3	4	1	2	2	4
40.73	2	4	1	2	1	3	3	6	12	1	5	1	3	4	1	3	2	5	1	4	5	3	5	5	2	4	1	5	3	5	3	4	3	4	4	4	3	3	4	3	3	4	3	1	4	2	1	3	2
40.78	2	1	1	1	2	3	3	7	12	1	4	3	2	2	1	4	3	4	2	1	5	1	2	5	3	5	5	2	4	2	5	4	4	5	3	4	3	2	4	4	2	4	3	5	4	4	1	2	3
40.79	1	2	1	2	1	3	4	9	19	1	9	1	4	4	2	4	3	4	3	3	4	3	4	3	3	5	2	4	4	5	3	4	3	4	4	3	4	3	4	5	3	3	3	3	5	3	3	5	4
40.79	1	1	2	0	2	1	1	9	28	1	5	2	1	5	2	1	2	3	2	2	3	5	4	4	3	3	3	5	5	3	3	3	5	2	5	3	2	4	3	3	4	5	4	3	4	3	2	3	3
40.81	2	4	1	2	5	3	3	5	14	1	7	1	4	5	1	5	4	5	2	5	5	3	5	5	3	5	3	5	5	5	4	5	5	5	5	5	3	5	5	5	4	5	4	3	5	5	2	3	4
40.84	2	1	2	0	2	1	1	9	30	1	4	1	3	3	2	3	2	4	2	3	4	3	3	2	3	4	3	3	3	3	2	4	2	2	3	2	2	2	3	4	2	3	2	2	2	4	2	4	4
40.86	2	2	1	3	1	3	2	9	21	1	9	1	3	4	2	3	4	5	2	5	5	4	4	4	3	4	2	5	4	5	4	5	3	4	4	3	3	3	5	4	3	4	3	3	5	4	3	4	4
40.92	2	2	1	2	3	2	2	3	10	2	2	3	4	2	3	2	2	4	3	4	4	4	5	5	2	5	3	5	5	5	5	5	5	5	4	5	2	4	4	3	4	4	4	4	5	4	4	4	3
40.94	1	2	1	1	1	3	3	9	16	1	5	1	2	5	3	5	4	5	1	5	5	4	5	4	3	5	5	5	5	3	4	4	4	4	5	3	5	3	5	5	3	5	3	3	5	5	1	5	5
41	1	2	1	2	1	3	5	9	19	1	6	1	4	4	4	5	2	5	2	5	5	3	4	4	4	4	3	4	5	5	2	5	2	4	5	2	5	4	5	5	4	5	4	4	5	4	2	5	5
41.07	2	2	1	1	1	3	3	9	20	1	9	1	2	3	1	3	1	3	2	3	2	1	3	3	2	3	2	4	2	3	2	4	2	3	3	2	3	2	3	3	1	3	3	3	3	3	3	3	3
41.17	2	1	2	0	5	4	4	7	21	1	5	2	3	4	2	4	2	4	2	4	4	3	4	2	2	4	3	2	4	3	2	2	2	3	4	3	3	4	4	4	4	4	4	4	2	3	2	3	3
41.24	2	2	2	0	1	2	2	9	25	1	4	2	2	2	3	3	2	4	2	4	3	2	3	4	2	4	2	3	4	3	2	4	3	3	3	4	2	2	4	3	2	4	2	3	3	4	2	4	4
41.24	2	2	1	2	1	2	4	9	16	1	7	1	4	4	3	4	2	4	3	4	4	3	4	3	4	4	2	5	4	4	3	4	2	2	4	3	2	3	4	3	2	4	3	3	5	3	2	2	2
41.24	2	2	1	3	1	3	5	9	19	1	9	2	4	4	3	5	2	5	2	5	5	3	4	4	5	5	3	4	5	5	2	5	2	4	5	2	5	4	4	5	3	5	4	3	5	5	2	5	5
41.31	1	1	1	2	1	3	4	7	24	1	9	1	4	4	3	4	2	5	3	4	3	2	4	4	4	4	4	2	4	4	3	4	2	3	4	3	4	2	3	4	3	4	3	2	3	4	1	2	3
41.32	2	1	2	0	1	1	1	9	30	1	7	1	5	1	2	3	3	4	3	5	5	1	3	3	2	2	2	3	3	3	2	3	2	3	3	3	3	3	4	2	2	3	2	4	4	4	3	2	2
41.32	2	2	2	0	1	2	2	7	19	1	7	1	1	3	2	2	2	3	2	3	3	2	3	3	2	3	1	3	3	3	2	3	2	2	3	2	2	2	3	2	2	3	2	2	3	2	2	1	1
41.33	1	2	2	0	2	2	1	9	20	2	4	2	5	1	1	3	2	2	3	3	3	3	3	3	1	2	3	1	3	3	2	3	2	3	3	4	1	3	2	2	3	5	3	2	3	2	1	2	2
41.36	1	2	2	0	2	2	2	9	25	1	9	1	4	2	4	2	3	4	1	2	5	4	3	5	2	4	2	5	3	3	3	5	2	3	3	3	3	4	5	3	5	2	5	4	5	2	2	3	3
41.41	1	2	1	2	1	2	4	9	15	1	7	1	4	3	2	3	3	3	3	4	4	3	4	3	3	4	2	5	5	4	3	4	3	3	4	3	3	3	4	3	3	4	3	3	5	2	3	3	3
41.41	1	4	1	3	2	3	5	9	15	2	4	2	2	4	2	2	3	2	2	2	3	3	3	3	2	3	4	2	2	4	3	4	3	3	4	3	4	4	3	3	2	3	3	3	2	2	2	3	3
41.45	2	1	2	0	1	4	3	6	13	2	2	3	1	4	1	1	1	1	1	2	1	1	3	1	1	1	1	2	1	2	3	2	2	1	1	1	1	1	2	1	1	2	1	1	2	1	3	1	1
41.47	2	1	1	3	1	3	5	9	15	1	7	1	3	4	1	2	4	1	3	3	4	2	5	3	2	4	1	4	1	2	5	1	5	2	4	1	4	5	4	4	2	4	3	5	4	4	3	2	2
41.53	1	1	2	0	2	1	2	9	18	1	5	2	3	5	2	4	2	1	4	5	5	2	3	4	5	5	1	4	2	3	3	2	3	5	2	5	3	4	3	4	3	3	5	4	3	4	5	5	3
41.55	1	1	2	0	2	1	1	5	16	3	1	3	4	4	1	4	3	2	1	5	5	4	4	4	3	3	3	5	4	2	1	3	3	3	2	4	2	2	2	3	5	2	2	5	5	2	5	5	3
41.64	2	2	2	0	1	2	3	9	18	1	8	1	4	3	2	4	2	5	2	4	3	2	4	3	2	4	4	4	3	5	4	5	4	4	3	4	4	2	4	3	2	4	2	3	4	3	2	3	3
41.78	2	4	1	1	1	3	3	9	13	1	4	1	2	5	3	2	1	2	2	3	3	3	2	4	2	3	2	3	3	4	4	3	3	4	3	3	3	3	3	3	2	4	4	3	3	2	3	3	2
41.84	2	1	2	0	2	1	1	7	12	1	5	2	3	4	2	4	2	4	3	3	5	3	3	3	5	4	3	5	5	5	3	5	2	3	3	3	2	5	3	3	3	3	4	4	3	3	3	4	3
41.88	2	1	2	0	1	3	3	5	17	1	4	1	4	5	4	2	2	3	2	4	5	2	2	4	3	3	3	3	2	2	4	5	5	1	1	4	3	5	3	2	2	5	2	5	5	2	5	2	5
41.9	1	4	1	1	1	3	2	3	11	1	5	2	4	3	4	4	2	4	2	3	5	4	4	5	3	5	3	3	2	3	3	4	3	4	3	3	4	4	4	4	3	4	3	2	5	4	4	4	4
42	2	2	1	3	1	3	5	5	10	3	4	3	4	4	2	4	4	4	2	5	4	4	4	3	4	3	2	5	4	5	4	5	2	3	4	2	3	3	3	3	3	4	3	3	3	4	4	4	4
42.03	2	1	1	1	2	3	3	9	15	1	9	1	2	4	3	4	2	3	2	3	3	3	4	2	2	4	3	4	3	4	3	4	3	2	3	4	2	3	4	4	3	3	3	2	2	3	2	2	3
42.13	2	2	2	0	1	2	2	9	20	1	7	1	3	5	1	4	2	5	2	5	2	3	5	4	3	5	3	3	5	4	4	5	4	3	5	4	3	1	4	5	1	5	2	1	5	4	1	4	4
42.18	2	2	1	3	1	3	5	9	17	1	8	1	3	3	2	3	3	5	3	5	2	3	4	5	4	4	5	2	3	3	3	3	1	2	4	3	4	4	3	2	2	4	3	4	5	2	1	2	2
42.2	1	2	1	2	1	3	4	8	2	1	5	3	3	4	2	4	2	4	3	3	5	3	3	3	5	4	3	5	5	5	3	5	2	3	3	3	2	5	3	3	3	3	4	4	3	3	3	4	3
42.41	2	2	1	3	1	3	5	9	19	1	9	2	4	4	3	5	2	5	2	5	5	3	4	4	5	5	3	4	5	5	2	5	2	4	5	2	5	4	5	5	4	5	4	3	5	5	2	5	5
42.42	2	1	2	0	1	1	1	9	19	1	6	1	2	3	2	2	2	4	2	3	4	3	4	3	3	4	4	4	4	4	2	3	3	2	3	3	2	3	4	4	3	4	3	2	3	3	2	3	3
42.48	2	4	2	0	2	1	3	4	15	1	4	2	1	4	3	2	2	4	1	1	1	4	2	5	2	1	3	3	1	4	2	2	4	1	4	5	1	5	3	4	5	1	3	2	5	2	3	5	3
42.5	1	1	1	1	2	2	3	9	18	1	9	1	3	5	4	4	2	3	1	4	4	3	4	4	4	3	3	5	3	5	2	5	2	3	3	3	2	3	2	2	1	3	4	3	3	2	2	3	3
42.54	2	2	1	1	1	3	3	4	10	1	8	1	3	3	1	2	2	4	2	4	4	3	4	4	3	4	2	3	4	3	2	3	2	3	4	3	3	3	4	3	3	4	3	3	3	4	3	4	4
42.69	1	1	2	0	2	6	3	4	20	1	5	1	4	3	3	3	3	5	2	5	5	3	4	5	3	5	2	5	4	5	3	5	3	5	5	3	5	3	4	5	2	5	2	2	5	4	1	4	5
42.71	2	1	2	0	1	1	1	8	16	1	7	2	3	4	1	4	1	5	2	4	4	3	4	4	3	5	4	4	4	4	2	5	2	3	4	3	1	4	5	3	3	4	3	2	3	3	2	3	3
42.79	1	2	1	2	1	3	4	9	21	1	9	1	2	1	1	2	1	3	3	3	3	2	3	4	1	3	1	3	3	3	2	2	2	2	3	2	2	2	3	2	2	3	2	2	5	2	2	2	2
42.89	2	2	1	2	1	2	2	3	12	1	5	3	2	2	2	2	2	2	3	2	2	2	3	4	3	4	2	3	4	4	4	4	4	3	2	4	2	2	2	3	2	2	2	2	3	2	2	2	2
43.11	1	1	2	0	1	1	1	9	20	3	4	2	3	4	3	3	2	3	3	3	2	2	3	3	3	2	3	4	3	3	3	3	3	3	3	4	3	2	3	2	2	4	3	2	4	3	2	2	2
43.11	2	2	1	2	2	3	4	9	17	3	3	2	2	3	1	2	2	3	2	3	2	1	3	1	2	3	1	3	3	3	3	3	2	2	3	2	2	3	2	3	2	3	2	2	3	4	3	3	3
43.11	1	2	1	1	2	3	3	9	12	1	6	3	3	4	3	4	2	4	2	4	5	4	4	4	3	5	4	4	4	3	4	4	3	3	3	5	2	3	4	2	3	4	4	4	4	3	2	5	5
43.12	2	2	1	2	1	3	4	9	16	1	5	2	2	4	3	2	2	5	2	4	5	2	4	5	2	4	3	5	5	5	4	4	4	4	3	3	3	3	3	3	2	4	3	3	4	2	4	4	2
43.15	2	2	1	1	1	3	3	5	14	1	7	1	2	3	2	3	2	4	4	4	3	2	3	4	2	3	2	4	2	3	2	4	2	2	3	2	3	2	3	3	2	3	2	3	4	4	3	4	4
43.26	1	2	1	3		3	5	9	21	1	4	2	3	5	3	3	1	5	1	4	3	3	5	5	3	4	2	5	4	5	1	4	2	4	5	2	4	2	4	4	2	4	3	1	5	4	2	5	4
43.3	1	2	1	2	1	3	5	9	19	1	6	1	4	4	4	5	2	5	2	5	5	3	4	4	4	4	3	4	5	5	2	5	2	4	5	2	5	4	5	5	4	5	4	4	5	4	2	5	5
43.3	1	2	1	2	1	3	4	6	13	1	8	1	3	3	2	3	2	4	4	4	2	1	3	3	2	4	3	4	3	2	4	4	3	2	3	4	2	2	3	2	2	3	2	2	4	3	2	2	3
43.33	1	2	1	3	1	3	5	3	6	3	5	3	2	2	2	2	2	2	2	1	1	1	1	2	2	2	2	2	1	1	2	2	2	2	2	2	2	2	2	2	3	3	3	3	2	2	2	3	3
43.45	1	1	2	0	1	1	1	9	15	1	6	1	4	4	2	4	3	4	3	4	3	3	4	3	3	4	3	4	4	4	3	4	3	4	4	3	4	3	4	5	3	4	2	2	4	4	2	4	4
43.45	1	3	2	0	1	1	1	3	15	1	8	1	5	5	3	1	1	2	2	2	5	4	3	2	1	2	4	1	3	1	1	5	4	3	4	5	4	3	4	5	2	3	3	2	1	4	3	2	4
43.47	2	1	2	0	2	1	1	9		2	6	2	3	3	2	4	2	4	4	4	5	2	5	4	2	3	3	4	4	4	3	4	3	3	5	3	3	4	3	3	3	5	3	3	5	4	3	4	4
43.56	2	2	1	2	2	2	4	8	15	1	9	1	2	5	1	5	3	1	4	5	5	2	3	4	5	3	2	4	4	4	2	4	1	2	3	2	2	3	2	2	2	5	3	3	2	3	3	2	3
43.61	1	2	1	2	1	3	4	9	18	1	9	1	4	4	1	5	2	5	3	4	3	2	4	3	5	2	4	4	5	4	5	4	5	5	4	5	3	4	4	5	5	5	4	3	5	4	3	3	2
43.62	1	2	1	2	1	3	4	5	12	1	7	1	3	2	3	2	1	3	2	3	2	1	2	1	2	1	5	1	3	1	4	4	5	3	5	4	3	3	2	4	5	4	4	4	4	5	3	4	5
43.88	1	1	2	0	1	1	1	7	12	1	5	2	2	5	4	3	1	5	3	3	3	5	3	3	4	3	3	5	4	3	2	3	1	4	3	2	3	4	5	2	3	4	4	2	3	3	2	4	3
43.9	2	2	1	3	1	3	5	6	12	1	8	2	5	2	5	3	2	3	1	5	2	3	2	3	3	2	5	3	2	2	3	2	5	2	4	3	4	3	5	5	5	3	2	4	4	2	3	3	2
43.95	1	2	1	2	1	3	4	5	16	1	4	1	3	3	4	2	2	3	2	3	3	3	4	2	3	3	3	2	4	3	3	3	2	2	3	4	2	2	3	3	2	3	2	2	3	3	2	3	3
44.02	1	2	1	2	1	3	4	8	16	2	7	1	4	3	3	4	2	4	2	4	4	3	4	4	5	4	3	4	5	5	2	5	2	4	5	3	4	4	5	4	4	4	4	3	4	5	2	5	4
44.19	1	4	1	2	2	3	3	9	15	1	8	1	2	4	1	5	2	5	5	3	1	3	1	5	4	1	3	3	3	3	3	1	3	3	4	3	3	2	2	2	3	2	3	5	1	3	5	3	1
44.42	1	2	2	0	1	2	2	9	16	1	7	1	2	3	1	2	4	3	3	2	2	4	4	3	3	3	3	3	4	3	5	2	3	4	3	3	3	3	3	4	2	1	4	3	1	3	3	4	3
44.52	1	2	1	2	1	3	4	7	12	1	4	2	2	2	1	4	3	3	2	4	2	2	4	3	3	4	3	3	4	4	3	3	4	3	4	4	3	4	2	4	3	4	4	3	3	3	2	4	4
44.57	1	3	1	1	2	3	2	9	14	1	8	2	2	4	4	4	2	5	2	3	4	2	4	5	2	5	4	4	4	2	4	3	2	4	3	5	2	5	5	4	2	4	2	3	4	4	4	5	1
44.59	1	2	1	2	1	3	4	7	12	1	7	1	4	3	3	3	2	3	3	4	3	2	4	3	4	2	4	3	4	4	4	4	4	3	4	3	3	3	4	4	4	4	3	4	3	3	3	3	3
44.61	1	3	2	0	2	1	1	5	18	3	1	3	4	5	1	4	2	2	4	4	5	2	4	5	3	2	3	5	4	1	3	5	3	5	1	2	4	4	2	3	1	2	4	2	3	5	5	2	5
45.09	1	1	2	0	1	4	2	7	13	1	9	1	1	5	1	5	2	1	3	3	1	2	5	1	1	3	4	3	4	3	2	3	2	2	4	2	1	3	2	2	2	4	2	3	2	2	2	1	2
45.13	1	2	1	2	1	3	4	9	23	1	5	2	2	3	1	2	1	3	2	3	2	1	4	2	2	3	4	3	5	3	2	3	2	1	3	3	2	1	2	2	1	3	1	2	3	2	2	2	2
45.26	1	2	1	2	2	3	4	9	22	1	9	1	2	1	1	3	2	3	5	5	2	2	4	4	4	5	3	3	1	4	2	1	1	1	2	2	1	5	3	2	1	2	5	1	5	1	3	4	5
45.3	1	3	2	0	1	1	1	5	13	1	4	2	3	3	2	4	3	3	3	3	4	3	3	2	2	4	3	2	3	4	3	3	3	2	2	3	2	2	3	3	2	2	2	2	2	3	3	3	3
45.31	1	2	2	0	2	2	3	7	20	1	4	1	4	3	1	3	4	5	3	2	4	1	2	4	2	2	2	5	4	1	1	3	4	1	2	2	1	3	4	3	3	3	2	3	1	3	1	5	5
45.32	1	2	2	0	1	2	2	3	13	3	5	2	2	4	4	5	1	5	3	5	2	3	4	5	4	5	1	5	5	3	4	5	4	2	5	5	2	4	5	5	5	5	5	1	1	2	1	2	2
45.38	1	2	1	1	2	3	3	6	13	1	8	2	4	4	4	5	1	3	3	4	4	3	2	5	1	3	2	1	4	3	5	3	5	4	2	4	2	3	4	4	5	4	2	1	4	2	1	1	2
45.69	1	2	1	1	1	2	2	3	10	2	5	3	2	3	2	2	2	2	2	3	2	3	3	3	2	2	2	3	3	4	2	4	2	3	3	3	2	3	2	2	3	3	3	3	3	2	3	2	2
45.78	1	2	1	2	1	3	4	9	18	1	9	1	4	3	2	3	4	5	2	3	4	3	4	4	2	4	3	4	4	3	3	4	3	3	4	3	4	4	4	4	3	4	2	3	4	5	2	5	4
45.81	1	2	2	0	1	2	3	3	20	1	5	1	1	1	1	5	2	3	1	3	2	5	1	5	3	4	1	2	4	3	5	1	5	4	3	1	1	5	4	5	4	2	1	1	3	2	4	4	1
45.83	1	2	2	0	1	1	1	4	10	3	3	3	2	4	2	2	2	2	2	3	2	4	3	3	4	3	1	3	4	3	2	4	2	4	3	2	3	4	4	2	3	4	4	2	3	4	2	2	3
45.91	1	2	1	2	2	3	4	7	16	1	8	1	4	4	2	4	3	4	3	4	4	4	5	4	4	4	4	4	3	4	3	4	2	3	4	3	4	3	4	4	3	4	4	3	3	4	3	3	3
46.01	1	1	2	0	1	2	2	9	20	3	5	1	4	4	2	4	4	4	2	4	4	2	4	4	2	4	2	4	4	3	4	4	2	4	4	2	4	2	4	4	2	4	2	2	4	4	2	4	4
46.03	1	1	2	0	2	4	3	7	12	3	9	3	3	4	2	4	2	4	3	3	5	3	3	3	5	4	3	5	5	5	3	5	2	3	3	3	2	5	3	3	3	3	4	4	3	3	3	4	3
46.07	1	2	1	2	1	3	4	9	27	1	5	2	2	4	2	4	2	4	4	4	2	2	4	3	2	4	4	4	4	3	3	5	3	2	4	2	4	4	4	4	3	5	3	2	5	4	2	4	4
46.09	1	2	1	1	1	3	3	6	10	1	7	2	2	2	1	2	1	1	1	2	1	2	2	2	2	1	2	2	2	3	2	3	3	3	2	3	2	2	1	2	2	2	2	3	2	1	3	1	1
46.17	1	2	1	2	1	3	4	9	18	2	7	2	3	4	2	3	2	2	3	5	4	2	3	3	3	4	3	2	4	3	3	3	3	3	4	3	3	2	4	5	2	5	2	2	2	4	3	4	4
46.22	1	4	2	0	1	1	1	9	21	1	4	3	3	4	3	3	2	4	3	4	4	5	4	5	3	4	3	4	3	4	4	5	4	4	4	5	3	2	3	3	2	3	2	3	4	3	3	3	3
46.28	1	4	1	1	2	1	1	7	16	2	5	2	5	2	1	4	3	1	1	5	5	5	5	4	1	5	5	2	4	2	1	3	4	3	3	4	1	2	2	4	5	2	2	1	5	2	5	5	3
46.33	1	1	1	1	2	3	3	9	12	1	9	1	5	4	2	2	3	2	2	3	3	3	2	3	2	3	4	4	4	4	3	4	3	3	4	3	2	4	4	2	2	3	3	3	2	2	3	3	3
46.48	1	2	1	2	2	3	4	9	16	1	8	2	4	3	2	2	2	3	2	3	3	3	3	3	3	2	3	4	2	3	1	4	2	3	3	3	4	3	4	2	3	3	4	3	5	3	3	3	2
46.49	1	2	2	0	2	2	2	8	15	1	9	1	2	5	1	5	3	1	4	5	5	2	3	4	5	3	4	4	5	5	5	4	5	2	5	5	3	4	5	4	3	4	3	3	5	3	3	3	4
46.5	1	1	2	0	2	2	2	7	18	1	9	1	3	5	4	4	2	3	1	4	4	3	4	4	4	3	3	5	3	5	2	5	2	3	3	3	2	3	2	2	1	3	4	2	3	3	2	3	3
46.52	1	1	2	0	1	1	1	7	11	1	5	1	2	1	1	4	2	2	1	1	3	2	4	3	2	3	3	3	2	3	2	3	2	3	1	2	2	2	3	2	1	1	2	3	3	3	3	2	2
46.61	1	2	2	0	1	2	2	7	12	1	4	1	2	1	1	3	2	1	3	3	3	5	3	3	4	3	3	5	2	3	2	1	2	4	3	2	1	4	1	2	4	3	5	3	4	1	1	5	3
46.65	1	3	2	0	2	1	1	4	17	1	8	1	3	3	4	4	3	3	1	1	4	3	2	2	3	1	1	3	4	1	3	1	1	1	4	2	1	2	5	3	2	2	2	4	4	2	1	5	1
46.69	1	1	1	2	2	2	3	7	18	1	9	1	3	4	2	4	2	4	3	3	5	3	3	3	5	4	3	5	5	5	3	5	1	3	3	3	2	5	3	3	3	3	4	4	4	3	3	4	3
46.85	1	2	1	2	1	3	4	9	16	1	4	2	3	5	1	4	2	3	2	4	1	4	3	4	4	4	3	2	4	4	5	4	3	4	3	2	2	4	1	4	3	3	3	3	4	3	2	3	3
46.91	1	1	1	1	2	2	3	9	18	2	5	3	2	3	2	4	3	4	3	2	4	5	5	3	5	3	5	2	4	5	4	4	4	3	2	5	2	4	3	2	4	4	4	4	2	4	4	4	4
47.05	1	1	2	0	2	1	1	9	18	1	8	2	2	3	2	2	2	3	4	1	2	2	2	3	2	3	4	3	3	1	1	1	1	2	3	2		4	5	5	2	2	3	2	1	1	1	2	2
47.25	1	1	2	0	2	4	4	7	17	2	8	1	3	4	2	3	1	5	2	3	5	2	4	3	1	5	3	4	4	4	3	5	3	4	3	5	2	1	3	4	1	2	1	1	5	3	1	4	4
47.27	1	2	1	3	1	2	5	5	15	1	5	1	4	1	2	3	2	2	2	3	4	1	5	1	3	2	5	1	2	2	4	1	2	4	3	3	3	5	1	1	3	2	4	3	2	4	4	3	3
47.47	1	2	2	0	2	1	1	9	20	1	7	1	4	3	2	4	3	4	1	4	4	4	4	4	3	4	4	4	4	5	3	4	3	3	3	3	3	1	3	3	1	4	4	2	3	3	3	3	3
47.7	1	1	1	1	1	1	1	4	11	3	2	3	2	2	4	3	2	2	1	3	1	1	5	2	1	3	3	1	2	3	5	4	5	3	3	5	1	3	3	2	2	3	3	1	2	4	1	3	2
47.82	1	2	1	2	1	3	4	9	17	1	9	1	4	4	2	4	3	4	3	3	3	3	4	3	3	4	3	3	4	4	4	5	5	4	4	5	4	4	5	5	5	4	5	4	3	5	3	4	4
47.92	1	2	1	2	3	3	3	4	11	3	5	3	4	3	3	2	2	3	3	2	3	2	3	3	2	3	2	3	2	3	3	3	3	3	2	3	2	2	2	3	2	2	2	2	3	3	2	3	2
48	1	2	1	3	1	3	5	5	10	1	7	1	3	4	4	5	2	5	2	4	4	3	3	2	2	5	4	3	4	4	3	3	3	4	3	2	4	2	4	5	2	3	2	2	3	3	2	4	4
48	1	1	1	1	1	1	1	9	25	1	9	1	4	3	2	4	2	3	3	4	5	3	4	3	4	3	3	2	4	3	3	2	2	3	3	3	2	4	3	3	3	3	3	4	3	3	3	4	3
48	2	3	1	1	1	3	2	9	20	1	9	1	2	2	1	4	2	4	3	4	4	3	5	4	3	4	1	5	4	5	3	4	3	2	4	3	2	2	3	4	1	4	2	3	4	3	2	3	3
48.05	1	2	1	1	1	3	3	8	15	1	5	3	1	3	2	1	1	2	1	1	4	1	4	5	1	3	2	2	4	4	3	5	3	4	2	3	3	3	2	4	3	2	4	2	1	1	5	3	3
48.32	2	2	1	3	1	3	5	9	20	1	9	1	3	3	2	4	3	4	2	4	3	3	4	5	4	4	3	4	4	4	4	5	4	4	3	4	4	4	3	4	3	4	3	2	4	4	3	4	4
48.35	2	4	1	2	1	3	4	9	16	2	8	1	5	3	2	3	1	2	3	2	3	4	2	2	3	4	4	4	5	2	2	2	3	2	2	2	3	2	3	5	1	3	5	3	5	5	2	5	5
48.35	1	1	1	1	2	3	7	4	12	1	7	3	2	4	2	5	4	4	2	3	2	4	3	1	5	4	4	4	3	3	2	5	4	2	4	2	4	2	5	5	4	4	3	2	3	5	2	5	5
48.42	1	1	2	0	1	4	2	4	12	1	4	3	1	3	4	2	2	3	2	3	3	2	4	4	1	4	2	4	3	4	1	5	2	2	4	2	2	3	3	3	2	4	2	2	3	2	2	1	2
48.42	1	2	2	0	2	1	1	9	22	1	5	2	4	4	2	5	1	3	2	3	3	5	4	3	4	5	1	4	5	5	3	5	1	5	4	2	3	4	5	3	2	4	4	3	4	3	4	2	4
48.58	1	1	2	0	2	1	1	7	20	1	5	2	2	5	4	3	1	5	3	3	3	5	3	3	4	3	3	5	4	3	2	3	1	4	3	2	3	4	5	2	3	4	4	2	3	3	2	4	3
48.73	2	2	2	0	1	2	2	7	15	1	4	1	3	5	4	3	2	5	2	3	4	2	3	5	2	5	4	4	3	4	3	5	3	3	3	2	3	3	4	4	2	3	2	2	5	4	2	4	3
48.73	1	1	1	2	1	3	4	8	23	1	4	1	3	3	2	2	2	3	2	4	4	3	4	4	3	3	4	4	4	5	3	4	4	3	4	4	3	1	3	2	1	4	1	3	4	4	2	3	3
48.76	1	1	2	0	2	1	2	9	19	1	8	1	5	5	4	5	2	1	2	2	2	2	2	2	3	4	4	5	4	4	5	2	3	3	3	3	2	2	3	5	2	3	3	3	2	3	3	5	3
48.79	2	2	1	1	1	2	2	9	19	1	9	1	4	4	3	4	2	4	3	4	3	3	4	3	3	4	3	4	4	4	2	4	1	4	4	2	4	3	4	4	3	4	2	2	4	3	1	3	3
49.14	2	2	1	3	1	3	5	9	20	2	9	2	3	4	2	2	3	5	3	4	3	3	5	3	5	5	4	3	4	5	3	4	2	3	4	4	3	2	3	4	2	5	2	4	3	3	3	3	4
49.17	2	3	2	0	1	2	1	9	22	1	7	1	2	5	4	2	2	3	2	4	5	1	3	3	2	4	2	3	3	2	3	1	2	2	3	3	2	2	3	3	2	4	2	2	3	2	2	2	2
49.19	1	1	2	0	5	4	4	8	18	3	4	3	4	4	3	3	2	2	2	2	3	3	2	1	3	5	5	3	4	2	2	2	3	3	2	2	3	3	3	3	3	3	3	3	4	3	3	3	4
49.39	1	2	1	1	1	3	3	8	20	1	5	2	1	2	1	1	5	2	2	4	3	5	5	3	5	5	4	2	5	1	5	4	5	2	4	4	1	4	2	4	4	4	4	5	2	2	2	2	2
49.5	2	4	1	1	1	3	2	9	25	1	4	2	2	4	1	3	3	3	2	4	3	2	5	3	3	4	3	3	4	3	2	5	1	2	4	2	2	2	4	4	2	4	2	1	4	2	1	2	2
49.51	2	2	1	1	1	3	3	9	20	2	5	2	2	3	2	3	2	4	2	4	3	2	3	4	3	4	3	4	4	4	2	3	3	2	4	3	2	3	4	4	3	4	3	2	4	3	3	3	3
49.53	2	1	2	0	2	6	3	9	18	2	4	1	4	4	2	2	3	5	2	4	5	4	5	4	3	5	2	5	4	5	2	5	4	3	4	3	3	1	4	4	2	3	2	4	4	4	4	4	3
49.58	1	1	1	2	1	1	4	8	14	1	7	1	3	2	3	1	1	3	2	4	4	4	3	4	3	2	3	3	4	4	1	4	3	4	3	2	2	4	4	4	3	3	3	3	3	3	4	3	3
49.7	2	2	1	4	2	3	7	3	9	2	8	2	4	1	1	2	1	3	1	3	1	3	4	4	4	3	3	4	4	5	4	4	4	4	4	4	5	3	4	1	2	3	3	3	4	4	3	2	3
49.81	1	2	1	1	2	3	3	9	28	1	9	1	4	3	2	4	2	3	4	4	5	3	4	3	4	3	3	5	4	5	3	5	2	3	3	3	2	4	3	3	3	3	3	4	3	3	3	4	3
49.97	2	1	2	0	1	4	3	6	8	3	7	2	3	4	3	3	2	4	3	5	3	1	5	4	3	2	2	5	3	3	3	3	3	3	4	3	3	1	2	2	1	4	2	1	4	1	1	2	2
49.99	1	2	1	3	1	3	5	7	18	2	9	2	4	4	3	3	2	4	2	4	3	3	4	4	3	4	3	5	5	4	3	4	2	4	4	2	4	2	3	3	2	4	2	2	5	3	2	3	3
49.99	1	2	1	4	2	3	4	9	19	1	9	2	4	5	3	4	3	3	2	4	3	3	4	4	3	3	3	4	4	4	3	4	3	4	3	3	4	3	3	3	3	4	3	3	4	3	4	3	3
50.09	2	2	1	1	1	3	3	9	20	2	9	2	4	3	3	4	2	5	2	5	4	3	4	3	4	4	3	4	3	5	3	5	4	4	5	4	4	4	5	4	4	5	4	4	5	4	4	4	4
50.1	1	1	1	1	2	1	1	8	12	1	8	2	2	5	2	1	1	3	3	3	2	3	3	1	4	3	3	1	1	2	3	1	5	4	5	2	4	5	5	2	3	4	3	2	3	2	2	1	3
50.59	1	1	2	0	2	4	2	7	15	1	9	1	5	3	3	4	3	4	2	5	4	4	5	4	3	3	1	5	4	4	1	5	3	5	4	3	4	3	5	2	2	4	3	2	3	3	2	2	3
50.62	1	4	1	1	1	1	1	9	25	2	8	2	5	3	5	3	1	2	2	3	2	4	4	5	2	2	4	4	2	2	1	4	3	2	1	1	5	3	5	5	2	3	5	4	1	4	5	3	3
50.65	1	4	2	0	3	4	2	7	17	3	1	3	5	5	3	5	1	5	3	5	5	3	5	4	3	5	3	3	5	4	3	5	2	4	5	5	4	5	5	5	5	5	5	5	5	5	2	5	2
50.73	1	2	1	1	1	3	3	9	16	1	4	1	2	3	3	3	2	3	2	3	2	3	3	3	2	3	2	3	3	4	2	3	3	2	3	3	3	2	3	3	3	3	3	2	4	3	3	2	2
50.76	1	1	2	0	1	2	2	9	18	1	9	1	3	5	3	5	2	5	2	3	3	3	2	3	2	2	1	3	5	4	4	2	3	1	4	4	3	4	4	4	3	3	2	1	3	2	1	1	2
50.79	1	2	2	0	1	1	1	9	15	3	3	3	4	4	2	3	2	3	2	3	2	4	3	2	4	3	1	3	3	3	3	4	2	3	3	2	3	4	4	3	3	4	4	3	3	4	4	2	3
50.79	1	2	2	0	1	2	2	9	25	1	9	1	4	5	1	4	1	3	5	3	2	3	2	1	3	5	1	1	5	5	2	4	4	2	3	4	2	1	2	2	2	3	4	2	4	3	3	2	1
50.84	1	4	1	1	1	3	3	9	25	1	9	1	2	2	3	3	3	3	2	4	2	3	4	4	4	2	3	4	3	4	4	4	2	2	3	3	3	2	2	2	2	3	2	3	4	2	2	2	3
50.98	2	2	1	1	1	3	3	6	12	2	8	2	2	4	3	2	1	1	2	3	1	3	5	5	1	1	1	2	4	2	2	2	2	1	3	2	2	3	2	2	2	5	2	2	5	1	3	1	2
51.07	2	1	2	0	1	1	1	9	20	1	4	1	3	4	3	3	2	4	2	3	4	3	4	5	3	4	3	4	3	4	2	4	3	4	3	3	3	2	3	4	2	3	2	2	4	4	2	3	3
51.13	2	2	1	2	1	2	4	2	16	1	4	1	2	4	2	2	2	4	1	2	5	4	2	4	2	2	5	1	2	2	2	3	3	3	2	1	5	3	2	3	3	5	1	2	4	3	5	4	5
51.29	1	2	1	2	5	3	4	9	24	1	7	2	2	2	1	3	2	3	1	4	5	2	4	5	2	3	3	5	4	2	3	3	2	1	3	1	2	3	4	1	1	4	2	2	5	1	2	1	1
51.39	2	2	2	0	1	2	5	6	20	1	4	1	4	4	1	4	2	1	4	1	3	2	1	4	1	4	5	2	2	4	3	4	4	4	1	4	4	1	2	1	4	3	2	2	5	1	4	3	3
51.58	1	2	1	3	1	3	5	7	17	1	9	2	3	3	3	3	3	4	2	3	4	4	4	4	4	4	3	4	2	5	4	5	3	3	4	3	3	2	2	3	3	3	3	4	5	4	3	3	2
51.59	1	4	1	2	2	2	4	9	17	1	9	1	2	4	1	4	2	5	2	4	5	2	5	5	2	5	2	5	3	5	1	5	3	2	3	3	2	3	4	5	3	3	2	2	5	5	3	5	5
51.63	1	2	1	2	1	2	4	9	30	1	9	1	5	4	2	5	4	5	2	5	5	4	5	5	4	5	4	3	5	4	2	4	2	4	5	2	4	5	5	5	5	5	4	4	5	5	4	5	5
51.65	2	5	1	1	1	3	2	9	19	1	1	3	2	4	2	3	2	3	4	4	3	2	4	4	2	4	4	4	4	4	3	4	4	2	4	4	2	2	3	2	2	4	2	3	4	2	2	2	2
51.8	2	4	1	2	1	3	4	9	17	3	9	2	2	4	2	3	3	5	3	5	3	3	5	4	3	5	3	4	5	4	3	5	4	3	4	4	3	2	4	4	2	4	2	2	4	4	2	4	4
51.99	1	3	1	5	1	3	8	9	20	1	9	1	1	1	3	2	2	1	1	4	1	4	1	3	3	4	5	2	1	4	1	3	3	3	5	4	1	4	3	5	2	4	3	1	4	2	3	3	4
52.21	1	3	1	2	1	1	1	9	19	1	8	1	3	3	1	3	2	3	2	3	2	2	3	3	2	3	2	3	3	3	2	2	3	3	3	3	3	2	3	1	2	3	2	2	3	2	1	2	2
52.32	1	3	2	0	2	1	1	9	23	2	7	3	5	5	1	3	1	2	5	3	5	2	5	5	3	3	3	5	4	5	3	5	3	2	2	2	4	5	2	4	2	2	4	2	3	5	3	3	1
52.54	1	2	2	0	2	3	8	8	12	2	5	1	1	4	3	2	3	2	2	2	4	2	5	3	4	2	2	3	5	3	2	3	4	2	2	5	4	4	5	3	3	4	4	3	2	4	4	2	4
52.68	1	1	2	0	1	4	2	9	18	1	8	1	3	4	2	3	2	5	3	3	4	2	4	4	3	4	3	3	3	4	2	4	3	3	3	4	4	3	3	4	3	3	2	2	3	3	2	3	3
52.89	1	2	1	1	1	3	3	9	19	1	7	1	4	3	3	4	3	3	2	3	3	3	4	2	2	3	3	3	4	4	4	3	4	3	4	4	4	3	3	3	2	4	2	3	3	3	2	2	2
52.94	1	2	1	1	1	3	3	7	19	1	9	1	3	5	2	4	2	3	2	3	4	3	4	2	3	4	3	3	4	4	3	4	2	4	4	2	4	2	4	4	2	4	2	2	3	4	2	4	4
53.09	1	2	1	1	1	3	3	9	20	3	4	1	3	4	2	3	2	5	1	4	5	3	4	3	4	5	3	5	3	4	3	5	3	3	4	2	4	4	5	4	2	3	1	1	5	4	2	4	4
53.2	1	2	1	3	1	2	5	9	18	1	7	1	4	3	2	4	2	3	3	4	5	4	4	3	3	5	2	4	4	5	3	4	2	3	4	3	3	3	5	4	3	4	3	2	4	4	2	4	4
53.25	1	2	1	1	1	3	3	8	17	1	7	1	4	4	3	4	2	4	2	4	2	2	4	3	2	4	2	4	3	3	3	4	3	3	4	3	3	2	3	3	2	4	2	2	4	3	1	3	3
53.41	1	2	2	0	1	2	2	9	26	1	9	1	3	4	3	3	2	2	2	5	3	3	5	5	4	4	3	5	3	4	4	4	4	3	5	4	3	2	3	2	3	5	3	2	4	3	2	3	3
53.44	1	2	1	2	1	3	4	9	20	1	9	1	1	3	2	2	1	5	3	3	5	1	5	2	4	5	5	2	5	3	4	3	3	1	3	2	1	2	5	5	2	4	1	1	2	5	2	5	5
54.13	1	1	2	0	5	4	2	8	8	1	7	1	2	4	1	2	2	3	3	4	3	2	4	4	2	4	2	3	3	3	2	3	3	2	4	2	2	1	4	3	1	4	1	1	3	3	1	3	3
54.17	1	2	1	1	1	2	3	7	12	1	4	1	3	1	4	3	2	3	1	4	4	3	4	4	4	3	3	2	3	3	4	2	3	4	3	4	3	3	2	4	3	2	5	3	4	3	1	1	3
54.37	2	2	2	0	1	2	2	8	20	1	9	1	4	5	2	5	4	5	2	4	5	3	5	3	3	5	3	4	4	5	3	4	3	3	4	3	4	3	4	4	3	3	3	2	4	4	3	4	4
54.41	1	2	1	3	2	3	5	9	20	1	9	1	4	3	2	3	3	4	2	4	4	4	4	2	4	4	3	2	3	2	4	2	4	2	3	4	2	3	4	4	3	2	3	3	2	4	3	4	4
54.64	2	2	1	2	1	2	4	2	15	1	7	1	4	1	3	4	1	3	3	1	3	3	2	3	2	4	5	2	3	2	5	1	2	3	2	2	4	5	1	2	4	2	2	5	5	2	4	2	2
54.65	2	4	1	2	1	3	3	7	20	1	5	1	3	5	2	4	2	3	3	5	5	4	5	2	3	3	2	5	5	4	5	5	5	4	5	5	3	2	4	2	2	5	3	2	5	3	3	3	3
55.29	2	2	1	2	1	3	4	9	18	1	9	2	3	4	1	4	3	5	2	4	4	2	5	5	3	4	3	5	2	5	3	4	1	3	2	2	4	3	5	4	3	2	3	3	5	4	2	4	4
55.43	2	2	1	2	1	3	4	7	13	3	9	2	3	4	3	3	2	4	3	4	4	3	5	3	2	4	2	4	4	3	3	3	2	3	4	2	3	2	4	4	2	4	2	4	4	4	2	3	4
55.62	2	2	1	3	1	3	5	9	16	4	6	2	3	2	3	3	1	3	1	3	2	2	2	1	3	3	4	2	5	5	4	4	4	3	3	1	3	3	5	5	5	4	3	3	4	4	5	5	3
55.64	1	2	1	2	1	2	4	7	12	1	4	1	3	2	1	4	1	4	3	3	3	2	2	3	1	2	3	4	2	4	2	2	3	2	3	3	2	4	4	3	1	3	4	2	3	2	2	3	1
55.7	2	2	1	2	1	3	5	6	12	3	9	2	2	4	3	3	2	3	2	4	4	3	3	3	2	3	3	4	4	4	3	4	4	3	4	3	3	4	3	4	3	4	3	3	4	3	3	3	3
55.86	1	2	1	2	1	3	4	9	20	1	9	1	3	3	2	4	3	5	2	4	5	3	5	4	3	5	3	5	4	4	3	5	4	3	4	4	3	5	4	4	4	4	3	5	3	3	2	4	3
55.92	2	2	2	0	2	2	2	8	17	1	4	2	3	5	1	4	3	1	2	4	5	2	4	4	5	2	3	4	4	3	2	4	1	2	3	2	2	3	2	2		5	3	3	1	3	3	2	3
55.98	2	2	1	2	1	3	4	9	19	3	9	1	4	4	2	4	2	3	2	3	2	3	4	4	3	2	3	5	4	5	3	5	4	3	3	4	3	4	3	2	4	4	4	2	4	1	3	2	2
58	2	2	1	2	2	2	2	6	19	3	2	2	2	4	1	2	3	4	2	5	4	2	5	3	1	5	3	4	3	2	4	5	2	2	4	3	2	5	3	2	5	4	5	2	3	2	2	2	2
58.09	2	2	1	2	1	3	3	9	18	1	9	1	3	5	3	2	3	5	2	5	4	3	4	4	2	4	3	4	4	2	2	5	2	2	5	3	3	3	4	3	2	4	3	2	3	2	3	2	2
58.31	2	1	2	0	2	1	1	9	18	1	7	1	3	3	2	3	2	3	3	4	4	2	4	5	2	3	2	5	4	4	1	4	1	2	4	2	3	2	3	2	1	4	2	2	5	1	2	2	2
58.48	2	2	1	3	1	2	3	6	10	4	9	1	2	3	2	2	3	2	3	3	1	3	4	3	3	3	4	4	3	5	2	5	2	2	3	3	2	2	1	2	2	3	3	1	3	1	1	1	1
59.03	2	2	1	2	1	2	4	3	16	2	4	2	1	3	2	1	4	3	2	2	2	2	4	3	5	2	3	5	2	2	3	4	3	2	2	2	3	1	5	3	2	2	5	4	5	2	1	1	2
59.24	2	4	1	1	1	3	2	7	10	1	4	1	3	3	2	4	2	4	2	3	3	2	3	4	3	3	2	4	3	4	3	4	2	2	3	3	3	2	3	2	2	3	2	2	2	2	2	2	2
59.39	2	2	1	1	1	1	1	9	18	1	5	2	3	4	3	5	1	3	4	3	3	5	3	3	3	5	1	3	5	5	3	5	1	3	4	2	3	4	3	3	3	3	4	4	4	4	2	2	2
59.42	2	2	1	3	1	3	5	9	22	1	7	3	4	3	2	3	2	2	1	3	4	1	4	3	2	5	2	4	1	4	2	2	3	4	2	3	4	4	5	4	3	2	1	2	4	2	3	2	3
59.89	2	2	1	3	2	2	3	7	11	1	5	2	4	5	3	3	2	5	3	4	4	4	4	4	3	4	2	4	4	5	5	4	3	3	3	3	4	4	5	4	3	4	5	3	4	4	3	2	3
60	2	5	1	3	1	3	2	2	8	4			2	3	1	2	3	4	3	4	4	2	3	2	3	3	2	2	4	4	3	4	3	3	3	3	2	3	4	4	2	3	4	2	3	4	4	3	3
60.14	2	2	1	2	2	2	2	6	12	2	6	2	4	4	2	3	3	3	2	3	3	4	5	2	4	3	4	3	4	5	4	5	3	4	4	4	4	4	2	2	4	4	4	4	3	3	4	2	3
60.16	2	2	1	2	1	2	2	6	15	1	9	1	3	4	2	4	2	2	4	4	3	3	4	5	4	2	2	5	4	4	2	5	1	3	5	2	3	3	2	1	3	5	4	3	5	2	3	1	1
60.32	2	2	1	2	1	2	2	9	16	1	7	1	3	3	2	3	2	3	2	3	3	2	4	4	3	4	3	3	3	3	2	3	2	2	3	2	3	2	3	2	2	3	2	2	4	2	2	2	2
61	2	2	1	2	1	3	4	9	15	1			3	4	2	4	3	5	3	5	2	2	5	3	2	4	3	4	5	4	2	3	2	2	5	3	3	2	4	4	1	5	1	1	4	3	1	2	3
61	2	2	1	3	1	2	4	9	17	1			3	4	3	4	2	3	2	5	4	2	5	5	3	5	2	5	3	5	2	3	1	3	5	3	4	2	4	3	2	5	1	1	5	4	3	4	3
61	1	2	1	2	2	2	2	7	20	1			5	2	1	5	5	5	2	5	5	5	5	5	5	5	5	5	5	5	5	4	4	5	5	5	5	3	5	5	3	5	3	3	5	5	5	5	5
61.55	1	2	1	2	1	2	3	5	17	1	9	1	4	4	2	4	3	3	3	4	3	4	5	5	4	4	3	4	4	4	4	4	4	4	4	3	3	3	4	4	4	4	3	2	4	4	2	3	3
61.62	2	2	1	3	5	3	5	3	10	3	4	3	5	3	1	4	3	5	1	4	3	2	4	3	3	5	1	4	3	5	5	5	3	5	5	5	5	3	5	5	5	3	3	3	5	5	5	5	2
61.89	1	1	1	3	1	2	3	9	19	1	9	1	4	4	2	4	3	4	3	4	5	3	4	4	3	4	3	4	4	5	4	4	3	5	4	4	5	3	4	4	3	4	3	3	5	4	4	3	3
62	1	5	1	3	1	2	2	3	6	4			2	1	1	3	1	3	1	4	5	1	5	2	4	5	3	1	4	4	5	5	5	1	4	5	1	3	3	3	2	4	1	2	2	1	1	1	1
62	1	4	1	1	2	1	1	4	12	4			5	4	2	5	3	3	1	4	3	3	4	3	3	3	3	3	4	4	3	4	3	3	4	3	3	3	3	3	3	3	3	3	3	2	2	2	2
62	2	2	1	2	1	2		3		3			3	3	3	4	3	4	2	4	4	2	4	4	3	3	2	3	2	4	2	3	2	3	3	2	3	2	3	3	2	3	2	3	3	2	2	3	2
62	1	2	1	2	1	2	3	2	9	4			3	3	2	3	3	3	2	3	1	2	3	3	2	4	4	3	3	4	3	3	3	3	5	3	3	3	3	3	3	2	3	4	5	2	3	3	3
62.04	2	2	1	2	1	2	2	4	12	1	5	2	2	3	2	3	2	4	3	3	3	2	4	4	3	3	3	4	4	5	1	4	2	2	4	2	2	3	4	2	1	3	2		4	2	3	2	2
62.07	1	2	1	1	1	2	2	8	14	4	9	1	2	3	2	3	3	3	3	4	4	3	5	4	4	3	3	3	5	5	4	2	3	3	4	4	3	2	3	2	2	4	2	2	4	2	2	2	2
62.74	1	2	1	2	1	2	2	9	14	4	9	1	3	3	3	3	3	3	2	4	4	3	4	4	3	4	3	3	3	3	3	4	4	5	4	3	4	3	4	4	3	4	3	3	5	4	3	4	4
62.98	2	2	2	0	2	2	2	7		2	4	2	2	5	4	4	2	3	1	4	4	3	4	4	4	3	3	5	3	5	2	5	2	3	3	3	2	3	2	2	1	3	4	3	3	3	2	2	3
63	1	2	1	2	1	2	2	9	10	1			1	3	3	3	2	4	3	4	5	3	4	3	4	5	3	2	4	3	3	3	4	2	3	4	2	2	3	5	2	3	3	3	2	4	2	4	4
63	1	2	1	4	1	2	2	3	5	4			3	3	1	4	2	4	3	4	4	4	3	2	4	4	3	2	5	5	4	3	5	4	4	5	4	2	2	4	2	4	3	3	4	3	4	3	3
63	1	2	1	1	1	2	3	9	30	4			4	3	2	4	2	4	2	5	3	3	4	5	2	5	3	4	4	1	3	4	3	3	3	3	4	3	4	2	3	5	3	2	1	1	3	1	1
63.4	1	2	2	0	2	2	2	9	19	1	4	2	4	4	1	5	1	3	4	3	3	5	4	3	4	5	1	4	5	5	3	5	1	5	4	2	3	4	5	3	3	4	4	3	4	4	4	2	4
64.01	1	2	1	3	1	3	5	9	18	1	9	1	3	4	2	4	4	4	2	4	3	3	4	4	4	5	4	4	3	5	5	5	5	3	4	4	3	4	4	4	4	4	4	4	4	3	3	3	3
64.57	2	2	1	3	1	3	3	8	14	2	4	2	2	4	2	4	3	4	2	4	2	2	3	4	2	2	1	5	5	3	3	3	3	3	4	3	3	1	3	2	2	4	2	1	5	3	2	2	2
64.82	2	4	1	2	1	1	1	9	18	3	7	2	3	4	2	3	3	4	2	5	4	4	4	5	3	5	3	5	5	4	3	5	4	4	5	5	3	4	4	3	4	5	5	3	4	5	5	3	5
65	1	2	1	2	1	2	2	9	18	1			4	3	4	4	2	2	2	4	1	4	2	2	4	2	2	2	3	2	2	2	4	4	2	4	4	3	2	1	2	4	3	2	2	2	2	2	2
65	1	2	1	1	1	2	2	9	16	1			3	5	2	4	3	5	3	5	4	2	5	3	4	5	3	5	5	5	4	5	2	4	4	3	4	4	5	4	3	5	3	3	5	4	5	4	4
65.58	1	2	1	2	1	3	3	4	10	3	6	2	2	3	1	2	2	1	1	2	1	2	4	3	1	1	3	3	4	4	2	4	3	3	4	3	4	1	1	4	4	4	4	3	2	1	3	1	1
65.68	2	5	1	3	1	1	1	3	8	4	5	1	3	3	1	4	2	3	1	3	4	1	4	2	3	3	3	3	4	3	1	2	1	2	3	3	2	1	3	3	1	3	1	3	3	2	3	2	2
65.69	2	5	1	3	1	1	1	3	16	4	9	1	3	3	3	1	1	2	3	3	4	3	4	5	4	2	3	3	4	4	3	4	3	4	3	4	3	4	2	2	2	4	2	3	4	2	3	2	2
65.79	1	2	1	3	1	3	5	3	10	1	8	3	3	3	1	5	4	3	3	4	3	2	4	3	3	4	3	3	4	5	2	5	3	3	4	2	2	3	2	4	4	4	3	3	2	3	3	3	4
65.86	1	2	1	2	1	2	2	4	12	1	8	1	3	4	2	2	3	4	3	3	2	2	4	3	2	4	4	4	3	4	3	4	3	4	4	3	3	2	3	4	2	4	2	3	4	4	3	3	1
66	1	2	1	4	1	3		8		4			4	4	3	5	2	3	2	2	2	3	3	3	2	2	2	3	2	4	4	4	4	3	2	4	3	2	2	2	2	3	2	3	4	2	2	2	2
66	2	4	1	2	1	1	1	9	30	1			5	5	3	5	1	5	3	4	5	5	5	5	2	5	4	5	5	5	3	4	4	5	5	3	5	5	5	3	3	5	3	3	5	5	3	5	5
66.04	2	2	1	2	1	3	3	3	12	4	9	1	1	3	2	1	1	1	1	3	3	1	5	5	1	1	1	5	3	5	1	5	5	1	5	3	4	3	5	3	5	3	5	3	5	1	3	1	3
66.19	1	1	2	0	2	1	1	9	18	4	8	2	2	5	4	3	1	5	3	3	3	5	3	3	4	3	3	5	4	3	2	3	1	4	3	2	3	4	5	2	3	4	4	2	3	3	2	4	3
67	1	2	1	1	1	2	2	7	20	4			3	3	1	4	4	2	1	3	2	2	3	4	4	4	4	4	4	2	3	4	4	1	2	4	2	2	2	2	2	4	2	2	4	1	2	1	1
67.21	2	2	1	3	1	2	2	3	10	4	5	1	2	3	3	3	2	2	3	4	2	3	3	4	2	2	2	4	3	3	2	4	2	2	2	2	2	2	2	2	2	3	2	3	4	2	3	2	2
68	2	2	1	2	1	2	2	9	24	4			4	3	1	4	3	3	3	3	2	4	4	4	4	3	3	3	3	4	4	3	3	3	3	3	4	4	2	4	4	4	3	2	4	4	2	4	4
68	1	2	1	3	1	4	3	9		4			3	3	2	4	2	3	3	4	4	3	4	4	3	4	5	3	4	4	3	4	3	3	4	3	3	3	4	4	2	4	3	3	3	3	3	3	3
68	1	2	1	2	1	3	99	8		4			3	4	3	99	2	3	3	3	4	4	3	4	3	3	3	3	3	3	3	4	3	4	2	4	4	4	4	3	4	3	4	3	3	3	4	3	3
68.58	2	5	1	2	1	3	2	6	15	4	9	1	3	3	3	3	3	3	2	4	3	3	3	4	3	4	3	4	3	3	3	4	3	3	3	3	2	3	4	3	4	4	2	2	4	3	2	2	2
68.88	2	2	1	2	1	2	2	9	20	4	7	1	3	5	2	4	2	3	3	5	2	3	4	5	4	3	4	5	4	5	3	5	3	3	4	2	3	3	3	2	2	4	2	4	5	3	4	3	3
69	1	2	1	2	1	3	4	2	4	4			3	3	3	3	2	4	3	2	2	2	3	2	3	3	1	2	3	3	4	4	3	2	3	3	3	2	2	2	2	3	3	1	4	3	3	3	1
69	2	5	1	2	1	3	2	3	8	4			4	3	2	3	2	3	3	4	2	2	4	4	3	2	3	4	4	3	2	3	3	3	4	3	2	3	3	3	2	4	2	3	4	3	3	3	3
69.69	2	2	1	6	1	2	2	2	6	4		3	2	1	1	3	3	2	1	2	2	1	3	2	4	3	2	5	2	4	3	2	4	2	1	3	4	2	1	2	3	1	2	3	4	5	2	1	3
69.99	1	1	2	0	1	1	1	9	19	4	8	3	1	5	1	4	1	2	1	2	1	1	2	3	1	3	5	2	3	1	5	2	5	1	3	5	1	4	1	1	4	3	4	5	1	3	5	1	1
70	1	1	2	0	1	1	1	3	10	1			3	2	3	99	3	4	2	3	4	2	3	2	2	1	1	2	2	4	3	2	3	3	1	99	3	3	4	2	3	2	4	3	2	3	2	3	3
70	1	4	1	2	1	1	1	3	15	4			1	4	1	3	2	5	1	3	3	3	4	2	1	4	1	3	3	2	3	5	3	2	3	3	2	3	5	5	3	3	4	4	4	5	2	5	4
70.92	2	5	1	4	1	1	1	2	4	4	5	1	2	3	3	3	2	3	2	3	2	2	3	3	2	2	2	4	3	3	3	4	2	2	3	2	2	2	3	2	2	3	2	2	4	2	2	2	2
71	1	4	1	1	2	1	1	2	4	4			1	1	1	2	2	1	1	2	3	2	1	1	1	2	2	1	3	1	1	2	3	3	3	2	2	1	1	1	1	2	1	1	3	3	2	3	3
71	1	2	1	3	1	2	2	9		4			3	3	2	4	3	4	3	4	2	2	4	4	3	3	3	4	3	4	3	3	3	3	4	4	3	3	3	3	3	4	3	4	4	3	4	3	3
71.46	1	1			2	2	2	9	18	4	9	1	3	5	4	4	2	3	1	4	4	3	4	4	4	3	3	5	3	5	2	5	2	3	3	3	2	3	2	2	1	3	4	3	3	3	2	3	3
71.68	1	2	1	4	1	3	3	2	6	4	6	1	3	2	3	3	2	3	3	3	3	2	4	3	3	2	3	2	3	4	3	3	2	3	3	2	2	3	4	3	3	3	4	4	4	4	3	3	3
71.75	2	2	1	3	1	2	2	6	16	4	8	1	3	3	4	3	2	3	2	4	5	2	4	4	3	5	4	3	2	5	2	5	3	2	3	2	3	3	5	4	2	4	1	3	5	2	3	2	2
72	2	5	1	4	1	1	1	2	5	4			2	4	3	3	2	3	3	4	3	2	4	4	2	2	3	4	4	3	2	4	2	3	4	3	3	2	3	3	2	4	2	3	4	2	2	2	3
72	2	2	1	2	1	2	2	3	8	4			3	4	2	2	1	4	1	4	3	2	3	3	2	4	99	1	2	4	1	4	1	3	3	2	4	2	4	2	1	3	3	3	5	3	4	3	2
73	2	5	1	2	1	1	1	3	10	4			2	2	3	4	3	3	2	4	3	3	4	3	4	4	4	4	4	4	4	3	3	4	4	4	3	4	4	2	4	4	4	3	5	4	4	4	4
73.08	2	1	2	0	1	6	3	3	13	2	3	3	4	5	1	5	5	5	1	4	5	1	1	1	5	5	1	4	3	4	5	5	5	3	4	5	2	5	5	5	5	3	5	2	3	5	5	5	5
79.1	2	4	1	1	1	1	1	7	17	4	4	3	5	4	1	3	3	3	4	4	3	3	5	5	5	4	4	3	4	2	3	4	5	3	4	4	4	3	4	5	4	5	2	2	4	5	4	5	4
80	1	2	1	3	1	2	2	3	8	4			4	3	2	5	3	3	2	2	3	3	3	2	3	3	2	2	3	3	2	3	2	3	3	3	3	2	4	2	2	2	2	2	2	2	2	2	2
80	2	5	1	2	1	1	1	6	11	4			3	4	3	3	2	3	3	4	3	2	4	4	2	3	2	4	3	3	2	3	1	3	3	2	3	1	3	3	1	3	1	1	4	3	1	3	3
80	2	1	2	0	1	1	1	8		4			3	4	2	3	2	4	2	4	4	3	4	4	2	3	3	4	2	4	2	4	2	3	3	2	3	3	4	3	2	4	2	3	4	3	2	3	3
81.57	1	4	1	4	5	5	8	5	10	4	5	3	1	1	2	2	2	2	3	1	2	1	3	1	5	3	5	4	4	3	3	2	3	1	3	5	4	4	1	3	2	2	2	3	3	3	3	4	2
81.93	1	2	1	4	1	2	2	3		4	9	1	3	5	4	4	2	3	1	4	4	3	4	4	4	3	3	5	3	5	2	5	2	3	3	3	2	3	2	2	1	3	4	3	3	3	2	3	3
82	1	5	1	2	5	5		2	6	4			3	3	2	3	3	4	3	4	3	3	4	4	2	3	2	3	4	4	2	3	3	3	3	3	3	3	4	3	4	4	4	4	3	3	4	4	3
82	2	5	1	7	5	5		2	6	4			2	3	1	2	3	3	2	4	2	2	3	4	2	3	3	4	3	4	2	3	2	2	3	3	3	4	4	3	3	4	3	3	3	3	3	3	4
83	1	5	1	3	1	1	1	2	5	4			4	4	3	4	2	4	2	3	4	3	4	4	3	4	3	3	4	4	4	4	4	3	4	4	3	4	3	3	3	4	3	4	4	4	3	3	3
83.26	2	5	1	4	1	3	2	2	5	4	4	2	4	4	1	3	2	3	2	5	3	2	5	4	2	4	1	3	3	4	5	4	1	3	3	3	2	2	3	4	4	4	1	2	4	2	1	1	2
85	1	2	1	11	1	2	2	3	5	4			4	2	2	4	3	3	2	2	3	2	3	4	4	3	2	3	2	4	3	3	3	3	2	4	3	4	3	3	4	2	4	3	3	3	3	2	2
85	2	2	2	0	1	1	1	7	7	4			5	3	2	3	3	3	2	3	4	3	5	3	4	3	5	3	3	5	5	5	4	4	3	4	5	4	4	4	4	3	3	3	3	3	4	4	3
85.37	2	2	1	1	1	2	2	9	45	4	9	1	2	1	4	2	2	1	2	2	3	2	3	3	4	3	2	1	3	5	4	2	3	3	4	4	3	1	3	3	2	3	2	1	3	2	2	3	3
86	1	2	1	2	3	2	2	2	8	4			3	2	3	4	2	4	3	3	4	2	2	4	3	4	2	3	2	2	2	3	2	3	3	2	3	3	3	4	2	3	2	3	3	4	3	4	4
86	2	5	1	2	5	5		2	6	4			3	4	1	1	2	4	2	2	3	2	1	2	3	4	2	3	2	4	2	3	2	2	3	2	3	4	3	3	4	3	4	2	4	2	2	2	4
86.05	1	2	1	1	3	2	2	3	6	4	1	1	3	1	2	1	3	5	3	5	1	2	3	5	2	3	2	4	2	5	5	5	3	5	3	5	5	3	5	5	3	4	3	4	5	5	5	4	4
90.33	2	2	1	3	1	2	2	3	5	4	2	1	2	1	1	2	1	2	1	1	1	1	2	2	2	2	2	2	2	3	2	3	2	2	2	2	2	1	2	2	1	2	1	3	1	2	4	2	2
90.78	1	2	1	3	1	2	2	3	5	4	2	1	2	2	2	3	2	2	1	2	2	2	3	3	3	2	2	2	2	3	2	4	2	3	2	2	3	2	3	3	2	2	2	3	3	2	3	2	2
93.87	2	5	2	0	5	5		6	6	4	4	3	1	4	2	4	1	2	1	2	1	1	2	3	2	3	5	2	3	1	5	2	5	1	3	5	1	4	2	2	4	3	4	5	1	3	5	1	2
94.43	2	4	1	1	3	1	1	2		4	4	2	1	5	4	5	3	5	1	5	5	3	5	5	3	5	2	5	3	5	3	5	5	4	5	3	5	3	5	4	2	1	1	4	5	5	5	5	4
19.09	2	1	2	0	3	4	4	3	13	3	6	1	3	3	5	4	3	5	5	4	3	3	4	5	4	4	3	5	4	5	3	5	2	3	4	5	3	2	4	3	2	5	3	3	4	3	3	3	3
19.95	1	1	2	0	1	2	2	9	22	2	9	1	4	4	4	4	3	3	5	5	4	4	5	3	3	4	3	3	4	4	4	5	5	4	4	4	4	5	4	3	5	4	5	4	4	4	4	2	3
22.09	1	1	2	0	1	4	4	6	15	2	9	1	3	4	5	5	2	5	5	4	4	5	4	3	3	5	3	4	2	4	4	4	3	3	4	4	2	4	4	4	3	4	2	3	3	5	3	4	5
22.09	2	1	2	0	2	4	5	4	4	3	1	3	3	3	4	3	4	5	4	3	4	3	4	4	2	3	2	4	5	4	5	2	4	3	3	2	2	2	2	4	3	4	4	3	4	3	3	4	4
22.25	2	1	2	0	2	5	2	7	18	1	4	1	4	4	4	4	5	4	5	4	3	4	3	4	5	4	3	4	3	4	2	3	3	3	2	2	3	2	3	4	3	3	3	4	3	2	3	4	3
22.45	1	1	2	0	2	5	2	7	18	1	4	1	3	4	3	2	5	4	5	4	3	4	5	2	3	5	3	4	2	1	2	3	4	5	4	3	3	3	4	3	5	4	3	4	3	4	3	3	3
22.53	2	1	2	0	2	5	3	7	17	1	4	1	4	4	3	4	4	4	5	4	5	4	3	4	3	2	3	4	3	4	5	4	5	4	3	4	3	4	5	4	5	4	3	4	4	5	4	3	4
22.53	1	1	2	0	3	4	4	5	17	2	4	1	2	5	5	4	4	5	4	3	5	4	3	4	4	4	4	2	3	3	4	5	4	4	5	3	5	3	4	3	4	2	5	2	5	3	2	4	4
22.54	2	1	2	0	5	4	4	9	19	3	9	1	4	4	4	4	5	5	3	2	4	2	4	3	3	5	3	3	2	2	5	4	3	3	5	4	1	4	2	4	3	3	5	3	5	1	3	3	1
22.67	1	1	2	0	1	4	2	5	16	3	6	1	4	5	5	3	3	5	5	5	4	3	5	4	4	4	4	5	4	5	4	4	4	4	4	4	4	4	4	4	3	5	3	3	5	4	3	5	5
22.95	2	1	2	0	2	5	3	7	18	1	4	1	3	4	4	5	5	4	5	4	5	4	4	4	5	5	5	3	3	4	3	4	5	4	5	4	4	3	3	2	3	4	3	4	4	4	4	3	4
22.99	2	1	2	0	2	5	2	7	18	1	4	1	4	3	4	4	3	4	5	4	5	4	3	4	5	4	5	4	4	4	4	4	4	5	4	3	4	3	4	3	4	5	4	3	4	3	3	3	3
23.15	2	1	2	0	2	5	3	7	18	1	4	1	4	4	4	5	4	5	4	3	4	3	4	5	4	3	4	5	4	4	5	4	3	3	3	3	4	3	5	4	3	4	4	5	4	4	5	4	3
23.21	1	1	2	0	2	1	1	9	19	1	4	2	5	5	4	5	4	5	4	4	5	3	4	5	3	5	3	5	4	5	5	5	3	5	5	3	4	4	5	5	4	4	4	3	5	4	4	4	3
23.41	2	1	2	0	5	4	5	9	15	3	9	1	3	5	5	4	4	4	3	5	3	5	2	2	4	2	5	4	5	5	4	3	5	2	2	2	2	4	4	5	5	5	5	5	3	5	5	5	3
23.49	1	1	2	0	5	6	4	4	12	2	4	3	4	4	4	4	4	4	4	4	3	3	4	3	4	3	3	2	4	4	5	5	5	5	4	4	4	3	3	3	3	4	3	3	2	3	2	3	3
23.58	2	1	2	0	2	6	4	9	15	3	5	1	4	4	5	5	5	4	3	3	5	4	4	4	4	4	5	5	4	4	3	3	3	3	4	4	5	4	2	4	4	4	5	4	4	5	4	5	4
23.61	1	1	2	0	1	4	3	7	18	2	9	1	1	3	5	4	2	5	5	5	5	4	5	5	4	5	2	3	1	5	3	5	4	4	5	5	3	3	5	5	3	4	3	4	4	3	4	4	5
23.97	1	1	2	0		6	5	5	12	3	7	3	3	4	3	4	4	4	5	5	4	3	4	5	3	5	3	5	5	3	3	5	2	3	3	2	2	3	3	3	2	5	3	4	3	2	3	1	3
24.53	1	1	2	0	2	1	1	9	18	2	5	2	5	3	3	2	4	1	5	5	4	3	4	3	2	3	4	3	4	5	5	3	2	3	4	3	2	3	4	3	2	4	5	5	5	5	4	1	5
24.58	2	1	2	0	1	4	5	7	21	3	8	3	4	4	5	3	3	3	5	4	4	4	2	2	3	3	3	5	3	4	3	3	2	4	4	2	2	4	4	3	2	4	5	5	4	4	3	3	3
24.87	2	1	2	0	5	4	6	9	16	3	8	1	3	3	3	4	4	4	5	4	5	3	5	3	4	4	4	3	3	3	5	4	3	3	4	2	2	2	4	4	4	2	5	2	3	4	5	2	4
24.88	2	1	2	0	2	4	3	7	14	3	9	1	4	3	4	4	4	5	5	5	4	2	3	3	4	3	2	4	4	4	3	4	4	3	3	2	2	3	3	3	2	5	3	4	3	2	3	1	3
25.05	1	1	2	0	5	6	4	9	14	3	5	3	4	4	4	4	4	3	4	4	3	4	4	4	4	3	3	4	4	4	5	5	5	5	5	5	5	3	3	3	3	4	3	2	4	4	2	3	3
25.15	2	1	2	0	2	2	2	9	16	2	8	1	5	1	2	1	5	5	5	3	4	4	4	4	2	2	5	4	5	5	5	3	4	5	3	4	3	5	2	1	5	5	2	4	5	5	2	4	3
25.22	1	1	2	0	5	4	4	9	15	3	9	1	4	3	4	4	4	3	4	3	3	4	2	2	2	4	4	3	3	3	5	3	2	4	5	4	3	3	3	4	4	4	4	2	3	5	5	1	5
25.25	2	1	1	1	5	3	4	9	15	3	9	1	5	4	4	3	3	3	5	3	3	3	4	4	4	4	2	4	4	4	3	3	3	4	5	5	2	5	5	5	1	1	2	1	4	4	3	5	1
25.46	2	1	2	0	2	6	4	9	16	3	7	1	5	5	3	5	5	3	5	5	2	3	3	4	5	3	5	2	5	2	5	1	1	1	4	3	5	5	5	3	4	4	4	3	3	5	1	3	4
25.6	2	1	2	0	1	5	2	7	21	1	4	1	3	4	4	4	5	4	5	4	4	4	4	4	3	4	3	4	5	4	2	3	3	4	3	2	3	3	4	3	4	4	5	4	5	4	5	4	4
25.83	1	1	2	0	3	4	4	9	17	2	9	1	4	3	4	5	4	5	5	4	5	4	4	2	4	4	4	3	3	4	4	5	3	4	4	3	4	4	5	4	4	4	4	4	3	4	4	4	4
25.94	2	4	2	0	1	2	5	9	20	1	5	2	4	5	3	2	5	2	4	4	4	3	5	5	2	3	4	5	1	3	2	3	5	2	1	5	2	5	3	3	5	4	2	3	4	2	2	3	2
28.02	1	1	2	0	5	4	5	4	17	1	9	1	3	3	4	3	4	3	4	5	3	3	3	3	3	3	3	5	3	4	3	3	4	3	4	4	3	2	3	3	3	4	3	4	3	4	4	4	4
28.51	2	3	2	0	2	1	1	6	14	1	6	1	5	5	4	5	5	4	4	3	3	3	4	3	3	4	4	3	4	4	5	5	5	4	5	5	4	3	2	3	3	2	5	4	3	2	3	4	5
28.62	1	1	2	0	5	1	1	9	17	3	6	1	5	4	4	4	5	2	4	1	4	5	3	3	4	4	4	3	4	4	3	2	2	4	2	3	3	3	1	5	2	5	3	1	4	2	1	3	3
28.63	1	1	2	0	5	6	3	8	12	1	7	1	5	5	4	3	5	5	3	3	3	5	3	5	4	3	3	5	4	3	4	3	4	4	3	5	3	4	5	2	3	4	4	5	3	3	5	4	3
28.67	2	1	2	0	2	1	1	8	12	2	5	1	2	4	5	5	3	5	5	5	4	2	3	3	4	3	4	5	3	2	3	4	2	3	3	2	3	3	5	3	1	5	3	2	3	3	2	3	3
28.83	2	3	2	0	2	1	1	6	14	1	6	1	5	5	4	5	5	4	4	3	3	3	4	3	3	4	4	3	4	4	5	5	5	4	5	5	4	3	2	3	3	2	5	4	3	2	3	4	5
29.22	1	1	2	0	2	2	3	5	16	2	1	3	5	5	5	4	5	5	4	5	4	5	5	5	5	5	4	4	4	5	3	4	4	4	4	4	5	5	5	4	5	4	5	5	5	4	4	4	5
29.22	2	1	2	0	2	2	2	9	19	2	9	1	5	4	5	4	5	4	4	5	2	2	2	1	5	5	4	4	4	5	2	2	5	5	4	4	4	5	1	5	5	5	3	4	5	5	5	2	1
29.34	1	1	2	0	2	4	3	9	18	1	9	1	4	4	5	4	4	5	4	4	4	5	5	4	4	5	4	4	5	5	5	4	4	5	4	4	5	5	5	4	4	5	4	4	5	4	4	4	5
29.38	1	1	2	0	2	2	2	9	17	2	6	1	5	5	5	4	4	3	5	3	5	4	3	5	5	5	2	2	5	3	2	5	3	5	4	3	4	3	5	2	2	4	3	2	3	3	2	2	3
29.75	2	1	2	0	2	4	4	5	18	3			4	4	3	3	5	4	4	4	3	4	4	5	4	3	3	5	4	4	3	5	3	4	4	3	4	3	4	3	3	4	3	4	5	4	4	3	4
30.23	1	1	2	0	5	4	3	3	12	1	5	1	3	3	4	4	4	5	5	3	4	3	3	3	4	5	4	4	3	4	4	5	4	4	3	4	3	4	4	4	3	3	3	3	4	4	3	4	4
30.33	2	1	2	0	2	6	4	9	23	1	7	1	3	5	5	5	4	5	5	5	4	4	4	3	3	5	3	5	4	4	3	5	3	4	5	3	3	3	4	4	3	5	3	3	4	4	4	5	4
30.35	2	2	2	0	2	2	2	9	17	1	6	1	2	2	5	3	4	4	3	4	4	4	3	4	4	4	5	5	4	2	5	2	4	4	4	4	4	4	4	3	3	3	3	3	3	3	3	3	3
30.81	1	1	2	0	5	6	3	5	15	1	6	1	4	5	3	3	5	5	4	5	5	2	4	5	5	4	2	3	4	5	4	5	5	4	4	4	5	3	4	3	5	5	4	4	5	5	5	5	4
30.94	2	1	2	0	2	4	4	7	11	2	8	1	3	5	4	3	5	3	3	4	4	1	5	4	2	4	2	5	4	4	5	4	3	3	5	3	5	4	4	3	2	3	4	3	4	3	3	4	3
30.98	1	1	2	0	2	1	1	9	16	1	9	1	5	3	4	4	3	4	5	4	5	4	3	3	4	5	4	3	3	4	3	5	2	4	2	5	4	3	5	3	2	4	4	5	4	2	3	3	4
31.03	1	1	2	0	2	2	2	5	12	1	5	2	3	5	5	3	3	5	4	5	5	3	4	5	3	4	3	5	2	5	2	4	3	4	4	3	3	3	4	3	3	3	3	2	5	3	3	3	3
31.15	1	1	2	0	2	1	1	9	17	1	9	1	5	3	4	5	3	4	5	4	3	4	3	4	4	5	4	2	3	3	3	4	2	3	2	5	3	3	5	3	2	3	4	5	4	2	4	3	4
31.2	1	2	1	1	1	2	3	9	18	1	4	1	2	2	5	5	4	5	3	4	4	4	5	4	5	4	3	5	4	4	2	4	3	3	3	3	3	4	1	3	3	5	4	4	4	2	2	4	3
31.36	2	1	2	0	5	4	4	9	18	2	5	2	3	4	4	3	4	4	4	4	5	3	4	4	4	5	5	4	3	4	3	5	4	3	4	4	3	3	4	4	3	4	3	2	4	4	2	4	4
31.38	1	2	1	1	2	3	3	9	15	1	9	1	4	4	5	4	5	5	2	5	5	5	4	5	5	5	3	5	3	5	4	5	3	5	5	5	4	2	5	5	2	4	2	3	5	5	2	5	5
32.02	2	2	1	1	1	2	3	9	25	1	9	1	3	3	3	4	4	3	5	3	4	4	4	4	5	4	3	3	3	4	2	4	1	3	4	2	3	3	2	1	4	3	3	4	4	2	3	2	2
32.05	1	1	2	0	2	1	0	9	25	1	7	1	4	3	4	3	4	4	4	3	3	3	2	4	4	4	3	4	3	5	4	4	4	4	3	5	4	3	3	3	2	3	3	2	3	4	3	4	4
32.45	1	1	2	0	2	1	1	5	12	1	5	1	3	4	5	3	3	3	5	2	3	3	5	4	3	3	2	4	4	4	3	5	3	4	3	4	3	4	2	3	3	4	4	2	3	3	3	3	2
32.53	2	1	2	0	2	6	3	9	23	2			5	4	5	4	4	5	4	4	5	4	4	4	4	5	4	5	4	5	4	5	3	4	3	4	4	5	3	5	4	4	4	5	4	4	3	5	3
32.61	1	1	2	0	1	2	2	3	12	1	9	1	4	3	4	4	4	4	4	3	5	3	4	5	5	5	3	5	4	5	5	5	4	4	3	4	4	3	3	4	3	3	3	3	5	3	2	3	3
32.61	2	1	2	0	1	1	1	9	19	2	9	1	3	5	4	4	4	4	4	5	5	3	4	3	5	3	4	4	3	5	3	2	3	4	4	3	3	1	2	4	3	4	2	3	4	1	3	3	2
32.78	1	2	1	1	1	2	3	9	23	1	9	2	4	3	4	5	3	5	5	4	4	4	5	4	4	4	4	3	5	3	5	4	5	4	4	5	4	3	3	4	4	4	4	5	2	3	3	3	5
32.87	1	1	2	0	5	4	2	9	17	1	4	1	4	4	4	4	5	4	4	4	4	4	4	5	4	5	3	4	3	4	4	5	3	4	4	4	3	4	5	3	4	4	4	3	5	4	3	4	4
32.93	2	1	2	0	2	1	1	9	20	1	6	1	3	3	4	4	4	4	4	3	4	2	5	3	3	3	4	4	4	2	1	2	2	4	2	3	3	3	3	5	2	3	2	1	3	2	3	4	4
32.99	2	1	1	2	2	4	3	7	12	3	9	2	2	4	5	5	3	5	5	5	4	2	3	3	4	4	3	5	5	3	3	5	2	4	3	2	2	3	3	3	2	5	3	4	3	2	3	1	3
33.06	1	4	2	0	2	1	1	7	11	2	6	1	2	4	4	2	3	3	5	3	3	4	2	5	4	5	2	3	5	5	2	4	2	4	5	3	3	2	4	3	1	2	2	4	1	2	4	3	3
33.19	2	1	2	0	1	4	2	9	21	1	7	1	3	4	5	3	5	5	3	4	4	3	4	3	3	3	3	3	4	3	3	2	3	4	4	3	3	3	5	4	3	5	3	3	5	3	3	4	4
33.23	1	1	2	0	1	1	1	7	15	3			4	4	3	3	5	5	4	5	5	4	5	4	5	5	3	5	5	5	4	5	3	4	5	3	4	3	5	5	3	5	3	2	5	5	2	5	5
33.26	1	1	2	0	2	4	4	9	17	1	9	1	2	4	4	2	4	5	5	5	4	2	3	3	4	4	3	5	3	2	3	1	3	4	3	4	2	4	3	2	4	4	4	3	4	4	4	4	5
33.3	2	2	2	0	1	2	3	9	14	1	8	1	3	5	4	4	3	2	5	4	5	5	4	4	3	4	1	3	4	5	4	5	3	3	4	2	2	2	1	3	2	5	3	4	4	2	2	3	2
33.31	1	1	2	0	3	4	3	6	11	1	4	1	3	4	5	5	5	5	5	5	4	5	5	4	5	5	4	3	5	5	5	5	5	3	5	5	4	4	5	4	4	5	4	3	3	4	3	5	3
33.39	1	1	2	0	2	1	1	9	8	1	7	1	4	3	5	5	3	5	4	4	5	4	5	3	5	5	3	5	4	4	3	5	4	3	3	4	4	5	3	3	2	4	4	4	4	2	3	3	3
33.46	2	4	2	0	5	6	1	9	20	1	6	1	4	5	4	4	5	5	3	5	4	4	3	3	5	5	3	3	3	5	4	5	5	3	4	5	3	3	4	5	3	4	2	3	3	5	3	5	5
33.54	1	1	2	0	2	2	2	5	17	1	7	1	3	4	4	4	3	5	5	3	5	4	5	4	4	4	3	2	3	4	4	4	3	3	4	3	3	3	4	3	3	3	3	3	2	4	3	4	3
33.63	1	1	2	0	5	4	5	3	13	1	7	3	3	3	5	4	3	5	4	4	2	3	3	4	3	5	3	3	2	4	3	5	3	4	4	3	2	3	3	3	3	4	3	4	3	4	3	3	3
34	1	1	2	0	2	4	5	5	10	2	5	1	4	3	3	4	4	3	5	4	4	4	3	4	4	4	3	3	3	4	3	4	3	3	4	4	3	2	3	4	2	4	2	3	4	4	4	4	4
34.14	1	1	2	0	2	1		5	18	1	7	1	4	3	4	4	4	5	4	4	5	4	4	4	3	5	4	4	4	4	3	4	3	4	4	3	4	3	4	4	4	4	4	3	4	4	4	4	4
34.19	1	2	1	1	2	1	1	9	15	1	5	3	2	4	5	5	3	5	4	3	5	4	3	5	4	3	4	4	4	5	2	3	3	4	5	3	2	5	2	3	2	3	4	3	5	5	3	3	2
34.23	1	2	2	0	1	1	1	9	15	1	5	3	4	5	4	5	5	5	4	5	5	4	5	4	4	3	3	4	3	3	3	4	3	4	3	4	3	3	3	2	3	3	2	2	4	3	3	2	3
34.25	1	1	2	0	3	6	3	9	16	1	9	1	5	4	5	4	4	5	5	3	5	4	4	3	5	5	4	3	3	4	4	5	4	4	3	4	4	3	5	5	3	4	3	5	3	5	3	5	5
34.33	2	1	2	0	2	2	2	9	23	1	8	1	3	3	4	3	4	5	4	4	4	4	3	4	3	4	3	4	4	3	3	4	3	3	4	3	2	4	4	4	4	4	4	2	4	3	1	3	4
34.33	2	1	2	0	2	1	1	4	15	1	4	2	4	4	4	4	5	4	4	5	4	4	3	4	4	4	4	3	3	4	4	4	4	4	3	3	4	4	4	4	4	4	4	4	3	3	4	4	4
34.36	1	2	2	0	2	2	2	9	17	1	9	1	3	3	4	4	4	5	4	4	5	3	3	3	3	5	5	3	4	3	4	4	3	4	4	4	5	4	5	5	3	5	4	4	4	4	5	4	5
34.37	1	1	2	0	3	6	3	9	14	3	7	1	4	4	5	4	4	5	4	1	5	1	3	4	4	3	4	4	2	4	4	2	3	4	4	5	3	5	5	4	3	4	4	3	5	5	3	4	3
34.45	1	2	2	0	1	1	1	9	15	1	5	3	4	5	4	5	5	5	4	5	5	4	5	4	4	3	4	4	3	4	3	4	3	4	4	4	4	3	3	2	3	4	2	2	4	4	3	3	3
34.47	1	1	2	0	1	1	1	9	21	1	8	1	5	4	4	4	5	5	4	4	5	4	4	4	5	5	4	5	4	5	4	4	5	4	4	4	4	5	5	4	5	4	5	4	4	5	4	5	5
34.93	1	1	2	0	1	4	3	9	17	1	8	2	4	5	5	3	4	5	5	3	4	4	4	3	4	5	4	4	3	4	3	5	4	4	4	4	4	4	4	3	4	4	3	4	4	4	3	3	4
35.08	2	1	2	0	2	1	1	9	20	1	7	3	3	3	4	3	4	4	4	4	4	4	4	4	4	4	4	4	4	4	4	4	4	4	4	4	4	4	4	4	3	4	4	4	4	4	4	4	4
35.25	1	1	2	0	5	6	3	9	16	4	7	1	4	4	4	4	4	3	4	4	4	4	4	5	5	3	2	3	4	4	4	4	4	4	4	4	4	2	2	2	2	5	2	3	3	2	3	2	2
35.31	1	2	2	0	1	2	2	9	20	1	7	1	2	4	4	2	4	4	5	4	5	2	4	2	4	5	4	2	3	4	4	3	2	4	3	4	5	5	4	5	2	4	5	2		4	2	4	2
35.36	2	2	1	1	1	3	3	9	19	1	9	1	3	3	5	2	3	5	4	4	4	2	4	5	4	5	4	4	4	3	3	5	4	2	4	4	2	4	4	5	4	4	4	2	3	4	2	3	3
35.51	1	2	1	1	1	3	3	5	10	1	6	3	2	3	5	2	5	3	5	2	5	3	5	1	3	2	3	2	5	3	3	2	4	3	3	4	4	5	2	2	3	3	3	2	5	4	4	2	2
35.52	2	2	1	2	1	2	4	6	8	3	6	2	3	3	4	3	5	4	4	3	3	3	3	4	3	3	2	4	4	3	3	4	4	4	3	4	3	3	3	2	2	3	2	3	4	3	3	3	3
35.66	2	4	1	1	2	3	3	8	14	1	8	1	3	6	4	4	4	2	5	5	5	5	5	4	3	5	1	3	4	5	4	5	3	4	3	5	3	5	5	4	5	5	3	5	5	4	4	3	2
35.76	1	1	1	1	3	4	3	5	16	1	4	3	4	3	5	3	3	4	4	2	5	4	3	3	4	5	4	3	3	5	4	5	3	3	3	3	3	4	4	4	4	3	4	4	4	5	4	5	5
35.79	2	1	2	0	2	4	4	9	17	1	9	1	3	6	4	4	4	2	5	5	5	5	5	4	3	5	1	3	4	5	4	5	3	3	4	2	2	2	1	3	2	5	3	4	4	2	2	3	2
35.89	2	1	1	1	1	3	3	9	19	1	9	1	4	4	4	4	3	5	5	5	5	4	5	4	4	5	3	5	4	5	2	5	2	5	4	2	5	4	5	5	5	4	4	3	5	5	2	5	5
36.06	1	1	2	0	2	1	1	7	30	1	8	1	2	3	5	5	5	4	5	5	5	4	5	3	4	5	5	4	5	3	5	5	5	3	4	5	4	4	4	4	4	4	4	2	3	4	2	3	4
36.1	1	3	2	0	1	1	1	9	19	1	9	1	4	3	5	5	3	5	5	4	5	4	5	3	5	4	3	4	5	4	3	5	4	5	3	4	3	5	3	3	5	4	3	4	4	4	3	5	3
36.22	2	2	2	0	1	2	2	9	25	1	4	1	3	4	4	4	4	4	4	4	4	2	4	4	4	5	3	4	4	5	4	5	4	3	4	4	3	4	4	4	4	4	4	4	4	4	4	4	4
36.25	1	2	2	0	2	2	2	3	10	1	7	3	5	5	5	4	3	5	5	3	5	3	4	3	3	5	3	3	1	3	1	1	3	3	3	3	4	1	5	5	1	3	1	3	2	5	2	5	5
36.26	2	2	2	0	5	4	2	5	15	1	7	2	4	4	5	4	4	4	4	3	4	4	3	4	5	4	4	4	4	3	4	5	3	4	4	5	4	4	4	3	3	4	4	4	4	5	3	3	4
36.38	2	1	2	0	2	4	3	7	12	3	9	1	2	4	5	5	3	5	5	5	4	2	3	3	4	4	3	5	5	3	3	5	2	3	3	2	2	3	3	3	2	5	3	4	3	2	3	1	3
36.41	1	1	2	0	2	1	1	9	23	1	5	2	4	4	4	4	4	4	4	5	3	4	5	4	3	4	2	5	5	4	2	4	2	5	5	2	5	2	4	4	2	5	2	4	5	3	3	4	3
36.43	2	4	2	0	2	1	1	5	15	1	5	1	3	3	4	3	4	4	4	3	5	3	4	3	3	4	2	2	3	3	4	4	4	3	4	4	3	3	3	4	3	3	3	2	2	3	2	3	3
36.51	2	1	2	0	1	2	2	9	21	1	4	1	4	5	4	5	4	5	5	4	5	4	5	5	5	5	4	5	5	5	4	5	4	4	4	5	4	4	4	5	5	5	5	5	5	5	4	5	5
36.53	1	1	2	0	5	4	3	9	8	1	9	1	4	2	5	4	4	5	5	2	5	4	2	3	4	5	3	2	3	5	2	5	2	3	2	3	4	3	4	4	3	2	3	2	3	5	2	5	4
36.65	2	2	2	0	2	2	2	9	15	1	9	2	3	4	4	5	4	2	4	3	4	3	4	3	3	5	4	4	4	4	3	4	5	4	4	5	3	3	4	3	2	3	3	4	3	3	3	3	4
36.79	1	1	2	0	2	1	1	5	15	1	4	1	5	4	5	4	4	4	4	4	5	4	3	4	3	4	4	4	4	3	3	4	4	5	3	3	3	3	4	4	5	4	4	4	3	4	4	4	3
36.8	1	1	2	0	2	1	1	9	25	1	5	2	5	4	5	3	5	5	4	4	5	2	3	5	5	5	3	5	4	5	3	5	4	5	4	4	5	2	4	5	1	5	2	1	5	5	1	5	5
36.82	2	2	1	2	1	3	4	9	23	1	5	2	3	3	4	3	4	3	4	4	3	4	4	4	2	5	2	4	4	3	3	3	2	4	4	3	4	3	4	4	3	3	3	3	4	2	2	4	2
36.96	2	2	2	0	1	2	2	9	20	1	4	1	4	4	2	4	5	2	5	5	2	3	5	5	4	2	3	4	4	5	3	4	3	4	5	4	3	2	2	2	2	4	2	3	4	3	3	3	3
37.01	1	2	1	2	1	3	4	6	13	1	9	1	4	4	5	4	4	4	3	4	4	4	3	3	4	4	3	3	3	4	4	5	3	3	4	4	3	3	4	4	3	3	4	3	4	4	3	4	4
37.06	2	2	1	1	1	2	3	9	22	1	9	1	5	4	4	4	4	2	4	4	2	2	4	3	3	3	3	3	4	5	3	4	3	4	4	3	4	4	3	3	4	4	4	3	5	3	4	3	3
37.08	2	2	1	2	1	2	4	7	20	1	7	3	4	5	3	4	5	5	4	5	5	4	5	5	4	4	3	4	4	5	5	3	3	3	4	2	3	3	3	4	3	4	3	3	4	3	3	4	4
37.09	1	1	1	2	1	3	4	9	20	2	9	1	4	4	4	4	3	4	5	5	4	4	5	4	4	4	4	4	4	4	4	5	5	4	4	4	4	5	4	4	5	4	5	4	4	4	4	4	4
37.11	1	2	1	1	1	3	3	5		1	9	2	4	4	4	3	4	4	5	4	5	5	5	5	4	5	4	4	5	5	4	4	5	4	4	4	4	3	3	4	3	4	4	3	5	4	4	3	3
37.12	1	1	2	0	1	2	2	9	27	1	4	1	5	5	3	5	5	5	4	5	5	4	4	4	4	5	3	4	4	5	3	5	3	5	5	4	5	4	5	5	4	5	4	4	5	4	4	3	5
37.13	1	2	2	0	1	2	2	9	20	1	9	1	5	3	4	3	4	5	5	2	4	4	3	3	4	5	3	2	4	4	4	2	5	3	3	5	3	3	5	4	3	3	4	3	3	5	2	4	4
37.23	1	1	2	0	5	2	2	8	16	1	9	1	4	4	4	4	4	5	4	4	5	4	5	5	4	4	4	4	4	5	4	5	4	5	5	4	4	4	4	4	4	4	4	3	5	3	3	4	3
37.25	2	2	2	0	1	2	2	9	18	1	9	1	2	5	4	3	4	4	4	4	3	2	5	3	4	4	3	2	4	3	4	3	4	3	4	4	3	4	3	4	3	4	4	2	2	3	2	3	4
37.27	2	3	1	1	2	3	3	8	14	1	4	2	3	6	4	4	4	2	5	4	5	4	5	4	3	5	1	3	4	5	4	5	3	3	4	2	2	2	3	3	2	5	3	4	4	2	2	3	2
37.3	2	1	2	0	1	2	2	9	20	1	3	1	4	4	4	5	5	4	4	4	3	4	5	5	4	5	4	4	5	5	4	4	4	5	4	4	5	5	5	5	5	5	4	4	4	5	5	5	4
37.3	2	1	2	0	1	1	1	9	20	1	3	1	4	4	5	5	5	5	4	4	5	5	5	5	5	5	5	4	4	4	4	5	5	5	5	5	4	4	4	5	5	5	5	5	5	4	5	5	5
37.51	2	4	1	1	2	3	3	8	14	1	8	2	3	6	4	4	4	2	5	5	5	5	5	4	3	5	1	3	4	5	4	5	3	3	4	2	2	2	1	3	2	5	3	5	5	3	2	4	3
37.51	2	4	1	1	2	3	3	8	14	1	8	2	3	5	4	4	4	2	5	5	5	5	5	4	3	5	1	3	4	5	4	5	3	3	4	2	2	2	1	3	2	5	3	4	4	2	2	3	2
37.81	2	3	1	2	2	3	3	7	12	1	4	1	4	4	5	5	5	3	4	5	4	5	5	4	2	4	3	5	3	4	5	4	5	3	5	3	5	4	4	3	2	3	4	5	4	3	5	4	3
37.94	2	1	2	0	1	1	1	9	20	1	9	1	4	4	3	5	5	4	5	5	3	4	3	3	4	4	5	4	4	3	4	5	5	3	4	3	5	2	3	2	1	5	3	4	2	2	2	2	3
38	2	1	2	0	1	1	1	9	20	1	9	1	4	4	3	5	5	4	5	5	3	4	3	3	4	4	5	4	4	3	4	5	5	3	4	3	5	2	3	2	1	5	3	4	2	2	2	2	3
38.31	2	1	1	2	1	3	4	9	20	2	9	1	4	4	5	4	3	4	5	5	4	4	5	4	4	4	4	5	4	4	4	5	4	4	4	4	4	5	4	4	4	4	5	4	4	3	4	4	4
38.4	2	2	1	2	1	2	4	7	15	2	9	1	5	4	3	5	4	3	5	5	5	4	3	4	4	3	2	5	4	3	4	5	4	3	4	5	4	3	5	5	5	4	3	4	5	4	5	4	4
38.43	1	1	2	0	2	6	3	9	21	1	4	3	4	5	4	4	4	5	4	4	5	4	4	3	4	5	5	3	4	4	3	5	4	4	4	4	5	3	5	5	3	4	4	2	3	5	2	5	5
38.99	2	1	2	0	1	4	3	9	7	1	5	1	4	3	4	3	4	3	4	4	4	4	3	3	4	3	4	4	4	4	3	4	3	4	4	4	4	3	3	3	3	4	3	3	4	2	3	2	3
39.17	2	2	1	2	1	3	4	6	12	3	5	3	2	3	4	4	5	5	4	5	5	4	5	5	3	4	4	5	5	5	4	5	4	3	4	4	3	2	3	4	2	5	3	2	5	3	1	1	1
39.2	1	2	1	1	1	3	3	9	23	1	9	1	2	3	5	5	5	2	5	3	5	3	2	2	4	5	4	3	2	3	2	2	5	2	4	5	2	1	5	5	4	4	1	5	4	5	4	5	2
39.31	2	2	2	0	1	2	2	9	14	2	2	3	2	5	5	3	5	4	5	3	4	3	4	5	3	4	4	4	4	4	1	5	4	4	3	4	5	2	5	3	5	3	4	3	5	3	5	5	5
39.46	1	2	2	0	2	2	2	9	35	1	7	2	3	5	4	4	4	5	4	5	4	4	5	4	3	5	5	5	5	4	3	5	3	4	5	3	3	3	4	3	3	5	3	3	5	4	3	4	3
39.47	1	2	1	1	2	3	3	9	17	1	9	1	2	4	4	3	4	4	4	2	3	5	4	5	4	4	3	4	3	5	5	4	3	3	5	2	3	4	4	3	4	3	5	3	4	4	4	4	4
39.51	2	2	2	0	1	2	2	9	32	1	9	1	5	4	4	4	4	5	4	4	5	3	3	4	4	5	3	4	3	5	4	4	4	4	4	4	4	3	4	4	3	4	3	4	4	5	3	5	5
39.54	1	1	1	1	5	3	3	9	17	2	4	2	3	4	4	3	4	3	4	4	3	3	4	4	3	5	4	4	4	5	2	4	2	5	3	3	4	3	3	2	2	3	3	3	3	2	3	2	2
39.58	1	1	2	0	2	2	2	3	11	3	4	2	5	4	5	5	4	5	3	3	5	5	5	3	5	5	5	4	4	5	5	4	4	4	4	4	4	2	4	5	2	4	2	4	5	5	4	5	5
39.61	2	2	2	0	2	2	2	9	19	1	8	1	5	4	4	4	4	5	5	5	5	3	5	5	5	5	4	4	5	5	3	5	3	5	5	5	5	4	5	4	4	5	4	4	5	5	3	4	4
39.7	1	2	1	1	1	3	3	9	20	1	9	1	5	4	3	3	4	4	5	5	4	5	2	4	3	3	4	5	4	4	4	4	4	3	4	4	4	3	3	3	4	3	3	3	4	4	3	3	4
39.7	2	2	1	1	1	3	3	9	20	1	9	1	5	4	4	3	5	4	5	5	4	4	3	5	5	4	3	5	5	4	3	5	5	3	5	5	3	4	5	3	5	4	5	5	4	5	4	3	4
39.77	1	2	1	2	5	3	4	9	20	1	4	2	4	4	3	3	4	4	5	5	4	4	4	5	5	5	4	5	4	5	4	4	5	5	4	5	4	4	4	4	4	4	4	4	5	4	3	4	4
39.87	2	1	2	0	1	2	2	9	17	1	5	1	4	3	5	5	5	5	3	5	5	4	5	2	5	3	3	2	5	4	4	2	1	2	5	3	5	5	4	5	5	5	5	4	5	4	2	3	2
39.99	1	1	1	2	1	3	2	9	20	1	9	1	4	4	4	4	4	5	5	5	5	4	5	5	5	4	5	4	5	4	4	5	4	5	4	4	4	4	5	5	4	4	4	4	5	5	4	5	5
40.05	1	1	2	0	2	4	4	9	17	1	9	1	3	4	5	4	3	3	4	4	3	3	5	3	3	5	2	4	4	3	3	2	4	3	3	3	2	4	4	4	3	5	3	4	2	5	4	4	4
40.25	1	4	2	0	2	1	1	3	10	1	7	1	5	5	4	4	5	3	5	5	2	2	4	3	2	3	5	3	3	5	3	5	5	5	4	5	5	3	1	3	3	5	4	3	2	4	2	2	5
40.41	1	4	2	0	1	1	1	3	10	1	7	1	5	5	4	4	5	3	5	5	2	2	4	3	2	4	5	3	3	5	3	5	5	5	4	5	5	3	1	3	3	5	4	3	2	4	1	1	5
40.42	1	1	2	0	2	1	2	6	12	3	5	3	5	5	4	5	4	5	5	1	1	2	3	4	3	1	4	4	4	3	4	5	4	2	3	2	4	3	4	5	4	5	1	5	4	4	4	4	5
40.42	1	2	2	0	1	2	2	9	18	2	2	3	3	5	4	2	5	5	4	2	5	2	5	5	2	5	5	5	5	5	3	4	5	5	4	5	5	3	4	5	3	4	5	5	4	4	4	5	4
40.61	2	1	2	0	2	1	0	9	7	1	4	1	3	4	4	4	5	5	3	4	4	3	4	2	5	5	4	3	4	4	4	4	3	3	4	3	3	4	4	3	3	4	3	3	2	5	4	5	5
40.77	2	4	1	1	1	3	2	8	14	1	7	1	2	1	3	4	4	5	5	5	4	2	3	3	4	4	3	5	5	3	3	5	2	3	3	2	3	3	3	3	2	5	3	4	3	2	3	4	3
40.87	2	1	2	0	1	1	1	8	17	3	1	3	5	5	4	5	4	4	4	5	5	3	5	5	3	4	3	5	5	4	4	5	3	4	5	4	4	3	4	4	3	5	3	4	5	5	3	4	4
40.88	1	1	2	0	2	1	1	9	19	1	8	1	4	5	5	4	4	5	4	3	4	4	4	5	5	5	5	4	4	4	4	4	5	5	5	4	4	4	4	4	4	4	5	4	4	4	4	4	5
40.96	1	2	1	2	1	3	4	9	22	1	9	1	4	3	3	4	4	3	5	4	4	3	3	4	5	4	3	3	3	4	3	3	3	3	4	3	3	2	3	4	2	4	2	3	4	4	3	4	4
41	1	1	2	0	1	2	2	9	19	1	3	1	5	5	4	4	3	5	5	4	4	3	5	5	5	5	5	5	5	5	4	5	4	4	3	3	4	4	5	5	4	5	4	4	5	4	4	4	5
41.03	2	2	2	0	5	2	2	7	19	1	9	1	4	5	5	4	4	5	4	4	5	1	4	3	4	4	3	4	5	4	2	2	2	3	5	4	4	3	5	3	2	4	3	2	3	2	3	3	5
41.08	1	1	2	0	1	2	2	8	14	1	4	1	4	3	4	4	4	5	5	3	5	5	3	4	5	5	4	4	3	4	4	4	4	4	3	4	4	4	5	5	4	3	4	4	4	5	4	5	5
41.22	1	2	2	0	1	2	3	4	17	1	4	1	5	5	4	3	5	4	4	5	3	4	3	2	4	4	5	1	5	1	3	1	1	3	1	2	4	5	5	5	3	5	5	3	3	4	4	4	2
41.24	2	1	1	1	2	3	2	8	12	1	6	2	3	5	4	4	5	5	4	5	5	4	5	5	4	5	4	5	5	5	4	5	4	5	5	4	4	4	5	5	4	5	4	4	5	5	4	5	5
41.3	2	1	2	0	2	2	2	9	19	3	5	3	4	4	3	4	5	4	4	4	2	2	4	5	5	5	5	5	4	5	2	5	5	5	4	4	5	3	5	4	5	4	2	1	4	5	5	4	4
41.39	2	2	1	3	1	2	5	9	10	1	9	1	5	5	4	3	4	4	4	3	5	3	3	5	3	4	1	4	3	5	3	4	3	3	4	2	4	1	4	4	1	4	1	1	4	4	2	4	4
41.47	1	4	2	0	2	1	1	3	10	1	7	1	5	5	4	4	5	3	5	5	2	2	4	3	2	3	5	3	3	5	3	5	5	5	4	5	5	3	1	3	3	5	4	3	2	4	1	1	5
41.49	2	2	1	1	1	3	3	8	15	1	9	1	4	4	4	4	4	4	5	5	5	4	4	4	4	5	3	5	4	4	3	5	3	5	5	3	5	4	5	4	3	5	3	3	5	5	1	4	4
41.51	1	3	1	1	1	1	1	6	15	1	5	3	3	5	3	4	5	5	4	5	5	4	5	5	3	5	3	4	5	3	4	5	5	4	4	5	4	3	5	4	4	5	4	3	5	5	3	4	4
41.62	1	2	1	1	2	2	3	9	19	1	9	1	5	4	3	4	5	5	5	5	4	5	5	5	4	4	4	4	4	5	5	4	4	4	5	4	4	4	4	4	4	4	4	4	4	4	4	4	4
41.66	2	2	1	2	1	3	3	9	8	2	9	1	5	5	4	5	5	5	5	5	4	4	4	5	4	4	3	5	5	5	5	5	5	4	4	5	5	4	5	5	4	5	5	4	5	4	2	5	5
41.66	1	1	2	0	1	1	1	7	12	1	4	1	3	4	5	3	4	5	5	4	5	4	4	4	5	5	4	3	4	4	4	5	4	4	4	4	4	4	5	4	4	4	4	4	4	5	4	4	5
41.71	1	1	1	1	1	3	3	7		1	9	1	4	5	5	4	5	5	3	4	5	3	4	4	4	5	5	4	4	5	4	5	3	4	3	3	5	2	3	5	3	4	4	4	4	5	3	5	5
41.74	1	1	2	0	1	1	1	9	17	1	7	1	4	3	4	3	4	5	5	2	5	5	4	5	4	5	3	4	3	4	4	5	5	4	5	4	3	4	4	5	4	3	4	4	4	4	3	4	4
41.83	1	1	2	0	1	1	1	6	13	3	5	3	5	4	4	2	5	5	4	3	4	3	3	3	3	3	4	4	3	4	3	4	3	5	5	4	4	4	5	3	5	3	5	5	3	1	2	1	2
41.87	1	2	1	2	1	3	4	5	23	1	9	1	5	4	5	4	5	5	5	4	5	5	5	5	5	5	4	5	5	5	5	5	5	5	5	5	5	5	5	5	5	5	5	5	5	5	5	5	5
42.06	1	2	2	0	1	2	2	7	15	1	9	1	5	3	5	5	4	5	5	5	5	5	4	5	5	5	4	5	3	5	3	4	3	3	4	4	5	4	5	5	4	4	3	4	5	5	4	5	5
42.29	1	1	2	0	1	1	1	9	25	1	4	3	5	4	5	4	3	2	5	3	5	4	4	3	3	4	3	2	5	3	5	2	5	3	4	5	3	3	1	2	3	4	3	3	4	3	3	2	2
42.44	2	1	2	0	2	1	1	7	10	3	5	1	4	5	5	5	4	5	4	4	5	4	4	5	4	5	4	5	4	3	3	5	4	4	4	4	4	3	4	4	3	3	4	4	5	5	3	4	4
42.49	1	1	2	0	1	1	2	7	12	1	4	1	4	5	4	4	4	4	4	4	5	3	4	5	3	4	5	5	4	5	4	4	4	4	4	4	3	3	3	5	4	4	3	4	3	5	4	4	4
42.54	1	2	1	1	1	3	3	9	15	2	5	1	4	4	4	5	5	4	4	4	3	4	5	5	4	5	2	4	5	3	5	4	2	3	4	3	3	4	5	5	4	5	4	4	4	3	5	5	4
42.55	1	1	2	0	1	2	1	7	21	2	7	2	4	4	4	4	4	4	4	4	4	4	4	4	4	3	3	2	5	5	5	4	2	3	4	3	3	4	3	3	2	4	3	3	2	3	2	2	3
42.59	1	1	2	0	1	2	2	8	16	1	8	2	5	4	5	4	5	4	4	4	2	2	4	3	4	4	4	3	3	2	4	1	2	5	4	4	2	3	4	3	3	3	3	4	3	2	2	2	2
42.63	1	1	2	0	1	1	1	9	19	1	7	1	4	4	4	3	4	5	5	4	4	4	5	4	4	4	4	4	3	4	4	4	4	4	3	4	3	4	4	4	4	3	4	4	4	4	3	4	4
42.74	2	2	1	1	1	3	3	5	25	3	1	3	2	3	5	3	3	5	5	5	5	2	4	3	3	3	3	5	2	5	4	4	3	4	4	4	5	5	1	4	1	2	5	4	2	5	2	5	1
42.74	1	2	1	1	1	3	3	7	14	1	8	1	3	5	5	2	3	4	4	4	4	3	4	2	5	5	3	4	4	4	4	4	1	3	2	3	2	4	3	3	2	2	3	5	3	3	4	2	2
42.74	1	3	1	3	2	3	5	8	0	1	9	1	3	5	5	3	4	5	3	5	5	4	4	5	3	4	3	5	4	4	3	5	3	3	5	4	3	4	4	4	4	5	4	4	5	5	4	4	3
42.78	1	2	1	1	1	3	3	9	16	2	6	1	4	5	5	4	5	4	5	4	4	2	1	5	3	1	4	2	1	3	3	4	3	2	4	1	2	4	2	1	4	5	5	5	3	3	4	1	3
43.19	1	2	1	2	1	2	4	9	17	1	9	1	2	4	4	5	3	4	5	3	3	3	4	3	3	3	3	5	4	5	3	4	3	4	3	3	1	4	3	3	3	3	1	2	3	3	2	3	4
43.21	2	1	2	0	5	1	1	9	27	1	1	3	4	3		5	4	4	4	5	3	2	2	2	3	3	3	3	4	3	3	3	2	4	3	3	3	3	3	2	2	4	2	2	3	2	3	2	2
43.3	2	2	1	2	1	3	4	9	23	2	5	2	2	4	5	3	2	3	5	3	2	4	3	5	3	2	5	2	4	4	1	2	1	5	3	1	4	4	1	5	4	1	5	5	2	4	4	2	3
43.35	2	2	2	0	2	2	2	9	25	2	8	1	4	4	4	4	4	4	4	5	5	4	5	4	4	5	3	4	4	4	4	5	4	4	5	4	4	3	4	3	3	5	3	4	4	3	3	3	3
43.45	2	1	2	0	1	2	2	4		1	4	2	2	4	4	5	3	4	5	3	3	3	4	3	3	3	3	5	4	5	3	4	3	4	3	3	3	4	3	3	2	3	4	2	3	3	2	3	4
43.46	1	1	2	0	2	1	1	9	30	1	7	2	3	4	4	4	4	5	4	5	5	4	5	4	4	5	4	5	5	4	4	5	3	4	4	4	4	4	4	4	4	4	4	3	3	4	3	3	3
43.58	1	2	1	1	2	3	3	8	17	1	7	3	5	5	5	5	5	5	5	3	3	5	3	4	5	5	5	4	4	5	5	5	5	5	4	4	4	5	5	5	5	3	5	3	5	5	3	5	5
43.73	2	4	1	3	1	3	4	6	9	1	4	2	4	1	3	2	4	5	5	3	1	4	2	3	2	3	3	3	1	2	1	4	2	3	2	3	3	4	3	3	2	2	3	3	2	3	2	2	3
43.85	2	2	1	2	2	1	4	8	16	1	7	1	4	3	4	3	4	5	4	5	4	3	4	4	3	4	4	4	4	4	4	5	4	4	3	4	3	4	4	3	3	4	4	2	4	4	2	3	4
43.91	2	2	2	0	1	2	2	6	9	1	5	2	3	6	4	5	4	2	5	5	5	5	5	4	3	5	3	5	4	5	4	5	3	3	4	3	4	5	4	3	4	5	3	4	4	5	2	3	2
44.32	1	2	2	0	5	2	2	9	23	1	9	1	5	5	4	5	5	4	5	5	5	3	5	4	4	4	5	5	3	5	3	5	3	5	4	5	5	3	5	5	4	5	3	3	4	5	5	5	4
44.43	1	1	2	0	1	2	2	9	17	1	9	2	2	4	5	5	3	5	5	5	4	2	3	3	4	4	3	5	5	3	3	5	2	3	3	2	2	3	3	3	2	5	3	4	3	2	3	1	3
44.44	1	3	1	2	1	3	3	9	20	1	9	1	5	4	4	5	5	5	3	4	5	5	5	4	5	5	4	5	3	5	4	5	4	4	4	4	5	5	4	4	4	4	4	4	5	5	4	5	5
44.67	1	4	2	0	2	2	2	9	20	1	9	1	5	4	5	4	5	4	4	5	4	5	5	5	4	4	5	4	5	5	5	4	5	5	4	5	5	5	4	5	5	5	5	5	5	4	3	4	4
44.69	1	1	2	0	1	4	4	7	12	2	9	1	4	3	5	5	5	5	3	5	5	4	5	5	5	4	5	5	4	5	4	5	5	4	5	5	5	5	5	4	5	5	5	4	5	4	4	4	5
45.15	1	2	1		2	3	3	3	8	2	1	3	5	3	4	3	4	5	4	4	3	3	3	4	4	2	4	4	3	5	2	4	4	3	5	5	5	4	4	3	4	4	4	4	5	4	4	3	3
45.43	1	2	1	2	1	3	4	9	20	1	9	1	5	5	4	4	4	5	4	3	5	4	5	3	4	5	5	4	3	4	3	5	4	4	4	5	5	5	5	5	5	4	5	5	3	5	4	5	5
45.71	1	3	1	1	1	3	2	9	20	1	8	1	4	4	5	4	4	3	3	5	4	5	4	4	4	4	4	3	4	4	5	4	4	3	3	4	4	3	3	4	3	4	3	3	4	4	3	4	3
45.91	1	4	1	1	1	3	3	3	20	1	9	1	5	5	5	4	4	4	4	4	4	4	4	4	4	4	4	3	4	4	4	4	4	4	4	4	4	4	4	4	4	4	4	4	4	4	4	4	4
46	1	4	2	0	1	1	1	9	18	1	7	1	3	4	3	5	5	5	4	5	5	3	4	4	4	5	2	3	5	4	3	5	4	3	5	5	3	3	4	4	3	5	2	2	4	5	3	5	4
46.04	1	2	2	0	1	2	2	9	20	1	9	1	2	4	4	5	3	4	5	3	1	3	3	3	3	3	3	5	4	5	3	4	3	4	4	4	3	3	3	3	3	3	4	2	3	3	2	3	4
46.14	1	1	2	0	1	2	2	9	18	1	4	1	4	4	5	4	4	4	4	4	3	4	4	2	5	5	5	3	5	4	4	4	4	4	5	4	4	3	4	5	3	5	4	3	4	5	4	5	5
46.15	1	2	1	2	1	3	4	9	37	1	9	1	4	4	4	3	4	3	4	3	5	4	4	4	3	4	4	5	3	4	3	3	3	3	4	4	4	4	4	4	3	4	4	2	4	4	2	4	3
46.16	1	2	1	2	1	2	4	8	21	1	7	1	3	4	5	3	5	5	4	4	5	3	4	5	4	5	3	5	5	4	3	4	4	3	4	4	4	3	5	4	3	5	3	4	5	4	3	4	4
46.2	1	4	1	1	2	3	3	9	18	2	8	1	3	5	2	5	5	5	5	2	4	4	3	3	3	3	5	3	5	3	5	5	5	1	2	3	1	2	4	3	4	4	3	2	2	4	3	4	3
46.37	1	4	1	3	2	1	1	8	11	1	8	2	4	4	4	3	4	5	5	5	4	5	5	4	4	5	4	4	5	4	4	4	3	3	3	4	3	4	3	4	5	3	3	3	5	3	3	3	4
46.55	1	2	1	2	1	2	4	9	18	1	9	1	4	4	4	4	5	5	3	3	5	3	4	5	4	5	4	5	4	4	4	5	4	5	3	4	4	5	5	5	5	3	4	4	5	5	4	5	5
46.7	1	2	2	0	1	2	2	9	21	1	4	1	4	5	4	5	4	5	4	4	4	4	4	4	4	5	5	4	5	4	5	4	4	4	5	4	5	3	4	5	3	5	3	4	4	5	4	4	4
46.72	1	1	1	1	1	3	2	8	18	1	4	2	4	3	4	4	4	4	4	3	3	3	3	4	4	4	4	4	4	4	3	4	3	4	3	3	4	3	3	3	3	3	3	3	4	4	3	3	3
46.8	1	2	1	3	1	3	5	9	19	1	9	1	3	2	4	4	4	4	4	2	4	3	5	4	4	3	4	4	4	4	3	4	3	4	4	4	4	3	3	4	2	4	3	2	4	4	3	4	4
47.39	1	2	2	0	2	1	2	9	15	2	6	2	2	2	2	5	5	2	5	5	2	2	4	3	1	1	2	2	3	4	4	4	5	2	2	2	3	4	4	4	5	2	5	3	2	3	1	2	3
47.49	1	2	1	1	1	3	3	9	18	1	9	1	3	4	4	4	3	4	5	3	3	2	3	4	3	4	3	4	4	3	3	4	4	3	3	4	4	3	3	4	3	4	3	3	3	5	3	5	4
47.52	1	2	2	0	1	2	2	9	17	1	9	1	2	4	4	5	3	4	5	3	3	3	4	3	3	3	3	5	4	5	3	4	3	4	3	3	3	4	3	3	3	3	4	2	3	3	2	3	4
47.52	1	2	2	0	1	2	2	9	17	1	9	1	2	4	4	5	3	4	5	3	3	3	4	3	3	3	3	5	4	5	3	4	3	4	3	3	3	4	3	3	3	2	5	3	2	2	5	2	5
48.42	1	2	1	2	1	3	4	4	12	1	9	2	4	4	4	4	5	5	3	5	4	4	5	4	4	5	2	5	5	5	3	5	2	3	3	3	2	5	3	3	3	3	4	4	3	3	3	4	3
48.45	1	2	1	2	1	3	4	4	10	1	4	3	1	4	5	2	2	4	5	4	4	1	4	3	5	4	4	4	4	3	5	3	5	1	4	5	1	3	4	4	3	4	3	1	3	4	4	4	4
48.56	1	2	1	2	1	3	4	5	12		4	1	4	3	5	3	5	5	5	4	5	4	3	5	5	5	5	4	3	5	5	5	5	4	3	5	4	5	5	5	5	4	5	5	5	5	5	5	5
48.67	1	1	1	2	1	3	4	7	14	3	5	2	3	5	5	1	2	5	5	4	4	4	1	5	2	3	1	1	2	2	4	3	2	4	2	1	5	1	2	5	3	2	3	5	2	3	3	2	2
48.73	2	4	2	0	1	4	4	6	17	1	4	1	4	5	4	2	5	3	3	4	2	2	2	1	1	5	3	5	5	5	4	5	2	4	4	1	4	2	4	5	1	1	4	5	5	5	5	5	4
48.95	2	1	2	0	1	2	2	9	22	2	9	1	4	4	4	4	3	3	5	4	4	4	5	3	3	4	3	3	4	4	4	5	4	4	4	4	4	5	4	3	4	4	5	4	4	4	4	3	3
48.98	1	1	2	0	1	2	2	9	22	2	9	1	4	4	4	4	3	3	5	5	4	4	5	3	3	4	3	3	4	4	4	5	5	4	4	4	4	5	4	3	5	4	5	4	4	4	4	3	3
49.15	1	2	2	0	2	2	3	7	15	1	4	1	5	1	4	1	5	4	4	3	3	3	1	5	3	4	4	4	2	1	2	1	1	5	4	1	5	2	1	5	3	1	3	5	1	1	2	2	5
49.18	2	2	1	2	1	2	4	9	20	2	9	1	4	3	5	4	4	4	4	5	4	4	5	5	5	3	4	4	3	5	3	4	3	4	5	4	4	3	4	5	3	5	3	2	4	4	4	4	3
49.29	1	2	1	2	1	3	4	7	14	1	7	1	3	4	4	3	4	2	4	3	3	4	4	4	4	3	4	3	4	4	4	4	4	2	4	4	2	3	2	3	3	4	3	3	3	4	4	4	3
49.42	2	2	1	3	2	1	1	7	12	1	9	1	4	5	5	5	2	5	5	3	5	5	5	4	2	5	2	4	5	5	4	3	4	4	4	4	4	2	4	5	4	3	2	3	4	5	2	4	3
49.42	1	1	2	0	1	1	1	9	18	1	4	2	4	3	4	5	5	4	4	4	5	5	4	3	3	4	3	3	4	3	3	4	4	4	3	4	4	3	3	4	4	3	4	3	3	4	3	4	4
49.51	2	2	1	1	1	3	3	9	25	2	2	2	5	5	3	5	5	5	4	5	5	4	4	4	4	4	5	3	4	4	5	5	3	5	5	1	3	5	5	4	5	4	4	5	4	4	3	5	4
49.65	1	2	1	1	1	2	3	7	18	1	5	3	4	4	5	4	4	4	5	5	5	4	5	3	3	4	5	4	5	5	5	3	5	4	4	5	4	3	3	4	3	4	4	3	4	5	3	5	5
49.69	1	4	1	3	1	3	4	9	20	1	9	1	2	4	4	4	4	4	5	5	3	4	4	4	4	5	3	4	3	4	4	3	4	4	2	4	3	3	3	3	4	4	4	5	5	3	4	4	4
49.78	1	2	1	1	1	2	2	9	22	1	4	1	4	3	4	4	4	5	4	4	2	4	4	3	4	2	4	4	4	3	2	4	5	4	4	3	3	5	2	3	3	3	3	3	3	4	3	4	2
50	1	2	1	1	1	2	2	9	19	1	9	1	5	4	4	5	4	3	4	3	4	4	5	3	5	3	4	3	4	4	4	4	4	4	3	4	4	4	3	3	4	3	3	3	3	4	3	4	3
50.19	2	2	1	2	1	2	4	9	20	2	4	1	3	4	3	4	5	4	4	3	4	4	3	5	4	4	4	4	5	4	4	5	5	5	3	4	4	3	4	3	4	3	4	2	4	4	4	5	5
50.24	1	2	1	1	1	2	2	7	14	1	9	1	4	5	5	4	3	5	5	2	4	2	5	4	3	4	2	4	5	4	4	4	5	3	4	2	2	3	4	4	3	5	3	2	3	3	2	3	3
50.3	1	3	2	0	1	1	1	7	14	2	9	1	5	5	5	5	5	5	4	4	5	2	4	4	5	5	4	4	5	5	3	3	4	4	5	5	5	3	4	4	4	4	5	5	5	5	4	5	4
50.37	1	2	1	2	1	3	4	9	14	1	6	2	2	2	5	2	5	2	5	5	1	4	1	2	5	3	5	4	3	1	4	4	3	4	1	1	5	3	5	5	5	5	3	4	5	3	4	5	3
50.39	2	4	1	2	1	3	2	5	13	1	5	2	5	4	4	4	5	4	4	5	3	5	4	4	5	4	4	4	4	5	5	5	4	4	4	5	4	5	3	4	4	3	3	3	5	4	2	4	3
50.39	2	4	1	2	1	3	2	5	13	1	5	2	5	4	4	4	5	4	4	5	3	5	4	4	5	4	4	4	4	5	5	5	4	4	4	5	4	5	3	4	5	3	3	5	4	3	4	3	5
50.45	1	2	1	2	1	3	4	9	25	1	7	2	5	4	4	3	5	3	3	3	4	3	5	5	3	2	1	5	4	4	2	2	1	4	3	3	5	4	1	5	4	2	5	2	5	3	3	3	3
50.72	1	4	1	2	1	3	3	9	24	1	9	2	3	3	4	3	4	4	4	4	5	4	3	4	3	3	3	3	3	4	3	3	4	3	3	3	3	2	3	4	2	3	2	3	3	3	2	3	3
50.77	2	2	1	1	1	3	3	9	25	1	9	1	4	4	5	3	4	2	3	5	3	4	4	5	4	2	1	5	4	5	2	5	1	5	4	3	4	2	3	1	2	4	2	2	5	2	1	2	2
50.82	2	2	1	2	2	3	3	4	13	1	8	2	3	5	5	4	3	5	4	4	5	4	3	4	3	5	3	4	5	5	4	5	4	3	4	3	3	5	4	5	4	4	4	3	4	4	3	3	3
50.93	2	1	2	0	1	4	3	3	10	1	5	2	4	4	5	3	3	4	5	5	4	4	4	4	3	5	3	4	4	4	4	5	3	3	4	4	2	4	5	4	4	5	4	5	3	3	4	3	3
51.04	2	2	1	2	1	3	4	7	12	2	9	2	5	5	5	3	3	5	5	5	5	4	5	3	3	5	3	3	5	5	3	4	2	3	4	3	4	3	5	4	4	5	4	5	5	4	4	4	5
51.06	2	4	1	3	1	3	4	9	18	1	8	1	3	5	5	4	4	2	3	4	4	3	4	4	4	3	2	4	3	4	4	4	3	4	5	4	3	4	4	3	4	3	4	2	4	5	3	3	3
51.09	1	2	1	2	1	3	4	3	8	1	4	1	4	4	5	4	4	4	5	4	5	5	5	4	5	4	4	3	4	5	4	4	4	4	5	5	4	4	4	4	4	5	4	5	4	4	4	4	4
51.09	2	1	1	2	2	3	3	7	17	1	9	1	2	4	5	5	3	5	5	5	4	2	3	3	4	4	3	5	5	3	3	5	2	3	3	2	2	3	3	3	2	5	3	4	3	2	3	1	3
51.1	2	4	1	2	1	3	6	9	24	1	9	1	5	5	5	5	4	4	4	5	4	5	4	5	5	4	4	5	4	5	4	5	5	5	5	4	5	5	4	4	4	5	4	4	5	4	4	4	4
51.14	1	1	2	0	1	3	2	8	14	1	6	1	3	2	4	3	3	4	5	3	5	3	4	2	3	3	3	4	3	4	3	4	2	3	2	3	4	4	2	3	2	2	3	5	4	3	2	3	3
51.26	1	2	1	2	1	3	4	9	23	1	9	2	5	5	3	5	5	5	5	5	2	3	5	5	5	5	5	5	5	5	2	3	3	5	4	5	5	3	5	5	5	5	2	2	4	4	5	5	5
51.27	2	2	2	0	1	2	2	6	11	3	9	2	3	4	4	4	4	5	4	5	5	4	5	4	3	4	4	5	4	5	4	5	3	4	4	3	3	3	3	3	3	5	3	3	5	3	3	4	4
51.59	1	2	1	3	2	1	1	6	11	1	2	1	4	4	4	3	4	5	5	5	4	5	5	4	4	5	4	4	5	5	5	5	4	5	4	5	5	4	4	4	4	5	4	4	5	4	5	5	5
51.8	1	3	1	2	1	3	4	7	14	1	5	2	2	2	5	3	5	4	5	5	4	3	2	2	2	2	5	4	1	1	4	3	5	5	2	5	4	5	5	2	4	4	3	1	1	2	4	1	4
52.95	1	2	1	2	1	2	3	9	8	1	9	1	4	4	5	5	4	4	5	5	5	5	5	5	5	4	4	4	5	5	5	5	5	5	5	5	5	5	5	5	5	5	5	4	4	5	4	5	5
53.52	1	4	1	1	2	1	1	9	23	1	9	1	5	5	5	5	5	5	5	5	5	4	5	5	5	4	4	4	4	5	4	5	4	4	4	4	4	5	4	4	4	4	5	4	4	4	4	4	4
53.54	1	2	1	2	1	2	2	9	15	1	8	1	4	4	4	2	4	5	4	4	4	4	4	4	5	4	3	4	4	5	5	4	5	3	4	5	4	3	4	3	3	4	3	3	4	4	3	4	4
54.6	2	1	2	0	1	2	2	9	18	1	4	2	5	4	4	5	5	5	5	4	5	4	4	5	4	5	5	5	4	5	5	5	5	5	4	5	5	5	5	5	4	4	4	4	5	5	4	5	5
54.73	1	2	1	3	1	3	4	8		1	9	2	5	4	5	4	4	4	5	4	4	4	4	4	4	4	3	3	4	5	3	3	4	3	3	4	4	3	3	3	3	4	3	3	5	4	3	3	3
55.44	2	2	1	2	1	3	3	9	20	1	9	1	4	5	4	4	4	4	4	3	4	4	3	4	3	4	3	3	3	4	4	4	3	4	3	3	4	4	3	4	4	3	4	4	4	4	3	4	4
55.45	1	4	1	1	1	1	1	7	13	1	9	2	4	4	3	4	5	5	4	4	4	4	3	5	4	4	5	5	4	4	4	5	4	4	4	3	4	4	4	3	4	4	4	4	5	3	4	4	3
55.48	1	2	1	1	1	3	3	8	22	1	7	3	1	1	4	4	3	2	5	2	5	2	4	3	3	3	3	2	4	5	3	3	2	3	2	3	5	2	5	3	3	2	4	1	4	2	5	1	4
55.94	2	3	1	3	1	2	2	3	18	1	4	1	1	1	4	1	3	1	5	2	2	2	3	2	2	4	3	2	2	3	1	4	4	1	1	3	2	3	5	2	1	2	4	4	3	1	2	4	3
55.95	2	2	1	2	1	3	4	9	18	1	8	1	2	5	4	2	4	5	4	5	4	4	4	4	5	4	4	4	4	5	4	3	4	2	4	3	2	4	5	4	3	5	4	4	3	4	4	4	5
55.97	1	5	1	3	1	3	4	9	17	4	7	3	2	4	4	4	4	2	4	2	4	3	3	5	4	4	4	3	4	4	2	3	5	2	4	2	2	3	2	4	2	3	3	2	3	3	1	4	2
55.99	1	1	2	0	1	1	1	9	30	3	5	3	5	3	5	5	5	5	5	4	5	4	4	3	4	5	5	5	4	5	4	4	4	5	4	4	3	4	4	4	3	4	3	4	4	5	3	5	5
58.77	2	2	2	0	1	2	2	9	20	1	9	1	1	3	4	4	4	3	5	4	5	2	3	3	4	5	2	4	4	3	2	5	3	4	4	3	1	3	4	3	4	4	4	5	4	3	4	3	2
59.37	2	1	2	0	1	1	1	1	7	4	1	3	4	4	3	5	4	5	5	4	3	3	3	5	5	4	3	5	4	5	5	4	4	5	3	5	4	5	5	4	5	5	4	4	5	4	5	4	3
59.46	2	1	2	0	5	2	2	9	15	4	5	2	4	5	4	3	5	5	4	5	5	5	5	4	4	4	5	5	5	5	4	5	4	4	5	5	5	4	5	5	4	5	5	4	5	5	4	5	5
59.95	2	4	1	2	2	3	4	3	9	3	1	3	3	5	4	4	5	4	3	4	3	2	2	4	4	4	3	3	5	5	4	4	3	2	4	4	4	3	4	4	4	4	4	3	4	3	3	2	4
60.15	2	2	1	2	1	2	3	9	24	1	9	1	4	4	4	4	3	2	5	4	4	3	3	3	4	2	3	4	4	5	1	3	1	3	4	2	3	3	2	1	3	3	2	3	4	3	3	2	2
60.25	2	4	1	2	1	2	2	9	20	2	9	1	4	4	3	5	5	4	4	4	5	3	5	5	5	5	4	5	5	5	4	5	4	4	4	4	4	4	4	4	4	5	4	4	5	4	4	4	4
60.87	2	2	1	2	2	1		9	25	1	9	1	4	3	5	3	4	4	4	4	4	3	3	4	4	3	2	3	4	3	4	4	3	3	4	3	3	3	3	3	2	4	2	4	4	3	4	3	3
60.96	1	2	2	0	1	2	3	9	20	1	9	1	3	4	4	4	4	4	4	3	4	3	4	3	3	4	3	4	4	5	3	4	3	4	4	4	3	4	3	4	3	3	4	2	3	3	2	3	4
61	1	2	1	4	2	3	4	4	13	3			4	3	4	2	4	4	4	4	4	4	3	3	4	4	4	3	2	4	3	4	3	4	3	4	3	3	4	4	3	3	3	4	2	4	3	4	4
61	2	5	1										4	3	4	4	4	3	4	4	3	3	4	4	3	3	4	4	4	4	4	4	3	4	4	3	4	3	3	3	3	4	3	3	4	3	3	4	4
61	2	2	1	2	1	3	4	9		1			5	4	4	1	5	5	4	5	5	4	5	5	5	5	4	5	5	5	5	5	5	5	5	5	4	4	5	5	4	5	4	4	5	5	4	5	5
61.49	2	2	2	0	1	2	2	7	11	1	9	2	2	2	4	4	5	3	5	4	3	4	5	4	5	3	5	5	5	4	3	5	2	4	4	4	3	5	3	3	2	5	4	4	3	4	4	3	4
61.85	1	2	1	2	1	2	2	9	17	1	9	1	2	5	4	2	4	5	4	5	4	4	4	4	5	4	4	4	4	5	4	3	4	2	4	3	2	4	5	4	3	5	4	4	3	4	4	4	5
61.86	2	2	1	4	1	3	3	3	10	3	8	1	4	3	4	4	4	5	4	4	3	3	3	4	4	4	4	5	4	4	5	5	5	4	4	5	4	4	4	4	3	4	3	4	5	3	3	3	4
62	2	3	1	2	2	1	1	6		1			5	4	5	5	5	5	5	5	5	5	5	4	4	5	5	5	5	5	5	5	5	5	5	5	5	5	5	3	3	5	5	3	5	5	2	5	5
62	1	2	1	4	1	3	3	4		1			4	4	4	4	5	5	4	4	5	5	5	5	4	4	5	4	4	5	5	4	5	4	4	4	4	3	4	5	4	4	4	4	4	4	3	4	4
62	2	2	1	2	1	2	3	8	10	1			2	4	5	3	99	5	3	5	5	2	4	4	2	4	2	5	4	5	2	4	4	2	4	4	2	2	4	4	2	4	4	3	4	4	3	3	4
62	2	2	1	1	1	3	3	5	8	1			4	3	4	3	4	4	4	4	3	3	4	4	4	4	4	4	3	4	3	4	3	4	4	4	4	3	3	4	3	4	3	3	4	4	3	4	4
63	1	4	1	3	2	2	2	8	20	2			3	5	5	4	4	5	3	4	5	4	4	4	4	5	5	3	5	5	5	5	5	3	4	5	4	4	4	5	4	5	4	3	4	5	3	4	5
63.04	2	2	1	1	1	2	2	7	12	4	9	1	3	3	4	3	4	4	4	4	4	4	4	4	4	4	2	4	4	4	3	4	3	4	4	3	4	4	4	4	4	5	3	3	4	4	2	4	4
63.04	1	2	1	3	5	3	5	4	18	4	7	1	4	4	4	5	4	5	5	5	5	5	4	4	4	4	4	4	5	5	5	5	5	4	5	5	4	4	4	4	4	5	4	4	5	4	4	4	4
63.33	1	5	1	3	1	1	2	6	11	4	2	1	5	5	4	4	3	5	5	4	4	3	5	5	5	5	3	4	5	4	4	2	4	4	4	3	4	4	3	5	4	5	4	4	4	4	3	4	5
66.46	1	2	1	2	1	2	2	3	10	3	6	1	3	3	4	3	4	3	4	2	3	3	3	4	4	3	3	3	3	4	2	4	2	3	3	2	3	2	3	3	3	4	3	2	4	3	3	3	3
67	1	2	1	3	1	2	2	3	10	99			5	5	4	5	4	5	5	5	5	4	5	5	5	99	4	5	4	5	5	4	4	5	3	4	5	4	4	5	4	5	4	2	4	5	3	4	4
67.96	2	2	1	4	1	2	2	7	15	4	9	1	4	4	5	4	5	2	5	5	2	5	4	5	5	3	5	5	4	5	4	5	5	4	5	5	4	4	3	3	4	5	4	4	5	2	3	2	2
68.84	2	2	1	2	1	2	2	9	19	4	3	1	2	4	4	4	4	4	5	5	3	4	4	4	4	5	4	4	4	4	4	4	3	4	4	4	5	5	5	5	4	4	5	5	5	5	4	4	4
69	2	2	1	2	1	2	2	6	14	4			5	5	5	2	4	5	3	5	99	2	5	3	3	4	4	3	5	5	4	3	5	3	4	4	3	2	4	4	3	4	2	3	3	4	2	4	4
69.6	1	2	1	2	3	3	2	9	20	4	8	2	3	4	5	4	3	5	4	2	3	4	3	4	4	2	4	5	4	4	3	4	3	4	3	3	3	4	3	3	3	3	4	2	3	3	2	3	4
70.35	2	5	1	2	1	3	2	3	7	4	6	2	4	5	4	5	5	3	4	5	3	3	5	5	3	3	2	4	4	3	4	3	3	3	5	4	3	4	3	3	4	4	4	3	4	3	3	3	3
71.24	1	2	1	2	1	3	3	9	25	3	9	1	5	3	4	5	4	5	4	4	3	3	4	5	5	5	4	3	2	4	5	5	5	4	5	5	4	5	4	3	4	4	5	4	4	5	4	5	5
72	2	2	2	0	1	2	2	8	18	4			4	4	4	3	4	4	4	4	5	4	4	4	5	4	4	4	4	5	3	4	3	4	4	3	4	4	4	4	4	4	4	3	4	4	3	4	4
78	2	4	1	2	1	1	1	7		4			4	5	5	99	99	3	3	5	4	3	4	4	3	4	5	5	4	5	4	4	4	5	5	5	4	3	4	4	3	5	4	3	5	4	3	4	4
79	1	2	1	3	1	2	2	5	9	4			4	5	3	3	5	5	5	5	5	5	5	5	5	5	5	5	5	5	5	5	5	5	5	5	5	4	5	5	3	5	5	4	5	5	4	5	5
80	2	1	2	0	5	5		4	15	4			2	3	5	3	5	4	3	3	5	5	5	5	3	5	5	5	1	4	2	5	2	2	4	2	5	4	4	4	4	1	2	4	5	4	4	4	4
82	1	2	1	2	1	2	2	9	17	4			3	4	4	3	3	5	5	4	4	3	4	3	3	4	4	4	4	4	3	2	3	3	4	4	3	3	3	4	2	4	2	3	4	4	2	3	3
82	2	5	1	2	5	5		2	6	4			3	4	5	3	2	4	5	4	3	3	2	3	3	3	3	3	3	3	2	2	2	4	2	3	3	2	2	3	3	3	3	3	2	3	3	3	3
88	2	2	1	2	3	2	2	2	8	4			5	5	5	5	4	5	4	3	5	4	3	5	4	4	5	4	4	5	1	5	4	5	3	5	5	4	5	5	3	4	3	2	5	5	2	5	5
88	1	5	1	5	5	5		5		4			4	3	4	3	3	4	5	3	3	3	2	5	3	2	4	3	2	4	1	4	3	5	5	3	4	3	3	3	4	4	4	3	4	3	4	3	3
89	2	5	1	2	1	1	1	2	12	4			4	4	5	4	3	4	4	3	5	2	4	5	3	4	3	5	3	4	3	4	4	5	4	2	5	3	4	4	3	4	3	4	5	4	5	4	4
90	2	5	1	2	5	5		2	3	4			5	5	5	99	3	3	5	3	3	3	3	5	3	3	3	3	3	3	3	3	3	3	3	3	3	3	3	3	3	3	3	3	3	3	3	3	3
90.05	2	5	1	3	3	5	2	3	5	4	5	1	5	3	4	3	4	5	4	4	5	5	4	5	4	4	4	5	3	5	4	5	4	5	5	5	5	5	5	5	5	5	5	3	5	5	2	5	5
[truncated: 93 more columns]
