# Supplementary material for: How self-efficacy beliefs in dealing with negative emotions are associated to negative affect and to life satisfaction across gender and age
Source: PLoS One. 2020 Nov 18;15(11):e0242326. doi: 10.1371/journal.pone.0242326 (PMC7673490; doi:10.1371/journal.pone.0242326)
Supplement: S3 Data — (XLSX) [file pone.0242326.s003.xlsx]

## Sheet: Foglio1
		Men	Women
	self-efficacy about fear regulation below median	2.9904	3.1779
	self-efficacy about fear regulation above median	3.531	3.4453
		Men	Women
	self-efficacy about shame/embarrassment regulation below median	3.1743	3.0576
	self-efficacy about shame/embarrassment regulation above median	3.3509	3.4637
